# Supplementary material for: Identification of Nitrogen Starvation-Responsive miRNAs to Reveal the miRNA-Mediated Regulatory Network in Betula luminifera
Source: Front Genet. 2022 Aug 17;13:957505. doi: 10.3389/fgene.2022.957505 (PMC9428261; doi:10.3389/fgene.2022.957505)
Supplement: Supplementary file 1 [file Table3.XLS]

## Sheet: Sheet1
Table S3 The miRNA expression under LN stress
miRNA name	miR_seq	len	genomeID	strand	type	Sequence in miRbase	MFEI	Root_0h(raw) 特3 403d-5p528a-3p6159a	SL_0h(raw) 特2 169a-3p 6144a	Root_0.5h(raw)特7 172a-5p395b2111a2950a-3p 新3-3p 10-5p 11-3p	SL_0.5h(raw) 特5 156d-3p 164a-3p 395a-5p 395c 399b	Root_24h(raw) 5特166d-5p 393b 396d-3p 新3-5p 12-3p	SL_24h(raw)特0	Root_0h(norm)	SL_0h(norm)	Root_0.5h(norm)	SL_0.5h(norm)	Root_24h(norm)	SL_24h(norm)	Expression level
miR156a	TGACAGAAGAGAGTGAGCAC	20	scaffold223_size273756	+	5'	Yes	1	224.75	774.25	172	531.5	98.25	285.75	419.743	463.908	102.277	333.051	133.144	540.967	middle
miR156a-3p	TGCTCACTTCTCTTTCTGTCAGC	23	scaffold223_size273756	+	3'	New	1	20	193.5	231	460.5	20	37.5	37.352	115.939	137.36	288.561	27.103	70.9931	middle
miR156b	TGACAGAAGAGAGTGAGCAC	20	scaffold95_size378517	+	5'	Yes	1	224.75	774.25	172	531.5	98.25	285.75	419.743	463.908	102.277	333.051	133.144	540.967	middle
miR156b-3p	GCTTACTCTCTATCTGTCGTC	21	scaffold95_size378517	+	3'	New	1	361	87	51	13	0	17	674.204	52.1278	30.3262	8.14613	0	32.1835	middle
miR156c	TGACAGAAGAGAGTGAGCAC	20	scaffold59_size449270	+	5'	Yes	1.1	224.75	774.25	172	531.5	98.25	285.75	419.743	463.908	102.277	333.051	133.144	540.967	middle
miR156c-3p	TGCTCACTTCTCTTTCTGTCAGC	23	scaffold59_size449270	+	3'	New	1.1	20	193.5	231	460.5	20	37.5	37.352	115.939	137.36	288.561	27.103	70.9931	middle
miR156d	TTGACAGAAGAGAGAGAGCAC	21	scaffold14_size998666	-	5'	Diff	1	0	16.6667	0	23	14	12	0	9.98617	0	14.4124	18.9721	22.7178	middle
miR156d-3p	GCTTTCTCTTCTTCTGTCACC	21	scaffold14_size998666	-	3'	New	1.1	0	0	0	15	0	0	0	0	0	9.39938	0	0	low
miR156e	TTGACAGAAGATAGAGAGCAC	21	scaffold1458_size66765	-	5'	Yes	1	272	13355.7	1133.5	7666	206	4817	507.987	8002.32	674.014	4803.71	279.161	9119.3	high
miR156e-3p	GCTCTCTATGCTTCTGTCATC	21	scaffold1458_size66765	-	3'	New	1	35	1631	113	2063	23	677	65.366	977.247	67.1933	1292.73	31.1685	1281.66	middle
miR156f	TCTCTTTTCTTCTGTCAATAGA	22	scaffold1042_size129987	+	3'	New	1.5	14	15	8	27	0	0	26.1464	8.98756	4.75705	16.9189	0	0	middle
miR156g	TGACAGAAGAGAGTGAGCACT	21	scaffold3377_size21130	+	5'	Diff	0.9	92	58	16.5	28	5.5	12	171.819	34.7519	9.81141	17.5455	7.45334	22.7178	middle
miR156h	TGACAGAAGAGAGTGAGCACT	21	scaffold675_size140210	-	5'	Diff	0.9	92	58	16.5	28	5.5	12	171.819	34.7519	9.81141	17.5455	7.45334	22.7178	middle
miR156i	TGACAGAAGAGAGTGAGCACC	21	scaffold59_size449270	+	5'	Diff	1.1	29	37.5	10.5	26.5	0	10.5	54.1604	22.4689	6.24363	16.6056	0	19.8781	middle
miR156j	TTGACAGAAGATAGAGAGCAC	21	scaffold92_size382614	-	5'	Yes	1	272	13355.7	1133.5	7666	206	4817	507.987	8002.32	674.014	4803.71	279.161	9119.3	high
miR158a-3p	TCCCAAATGTAGACAAAGCA	20			3'	Yes	1	79	37	26	17	23	18	147.54	22.1693	15.4604	10.6526	31.1685	34.0767	middle
miR159a	TTTGGATTGAAGGGAGCTTA	20			3'	Diff	1	4	0	0	0	4	0	7.4704	0	0	0	5.42061	0	low
miR159b	TTTGGATTGAAGGGAGCTCTTT	22			3'	Diff	1	364	135	277	236	74	31	679.807	80.888	164.713	147.884	100.281	58.6876	middle
miR159c-5p	GAGCTCCTTGAAGTCCAATGG	21			5'	Diff	1	22	84.5	46	80	38.5	30.5	41.0872	50.6299	27.353	50.13	52.1734	57.7411	middle
miR160a	TGCCTGGCTCCCTGTATGCCA	21	scaffold838_size116106	+	5'	Yes	1	52	375	408	293	79	106	97.1152	224.689	242.61	183.601	107.057	200.674	middle
miR160a-3p	GCGTATGAGGAGCCAAGCATA	21	scaffold838_size116106	+	3'	Diff	1	7	13	25	20	13	9	13.0732	7.78922	14.8658	12.5325	17.617	17.0383	middle
miR160b	TGCCTGGCTCCCTGTATGCT	20			5'	Diff	0.9	0	17	7	10	0	0	0	10.1859	4.16242	6.26625	0	0	middle
miR162a	TCGATAAACCTCTGCATCCAG	21	scaffold1400_size150911	+	3'	Yes	0.8	434	1121	1557	1193	575	328	810.539	671.67	925.841	747.564	779.213	620.953	middle
miR162a-5p	TGGAGGCAGCGGTTCATCGATC	22	scaffold1400_size150911	+	5'	New	0.8	35	33	101	46	34	0	65.366	19.7726	60.0577	28.8248	46.0752	0	middle
miR164a	TGGAGAAGCAGGGCACGTGCA	21	scaffold222_size276267	-	5'	Yes	0.9	218	1106	520	1786	123	417	407.137	662.682	309.208	1119.15	166.684	789.443	middle
miR164a-3p	CACGTGCTCCCCTTCTCCAAC	21	scaffold222_size276267	-	3'	New	0.9	0	0	0	13	0	0	0	0	0	8.14613	0	0	low
miR164b-3p	CATGTGCCCGTCTTCCCCATC	21	scaffold375_size207201	-	3'	New	0.9	32	42	114	62	17	13	59.7632	25.1652	67.7879	38.8508	23.0376	24.6109	middle
miR166a	TCGGACCAGGCTTCATTCCCC	21	scaffold55_size453832	-	3'	Yes	1	325385	252308	600325	426094	405088	107881	607689	151175	356972	267001	548956	204235	high
miR166a-5p	GGAATGCTGTCTGGTTCGAGA	21	scaffold55_size453832	-	5'	New	1	15	9	7	36	14	0	28.014	5.39253	4.16242	22.5585	18.9721	0	middle
miR166b	GCGGACCAGGCTTCATTCCCC	21	scaffold156_size335106	-	3'	Diff	1	838.5	415	1034	567.5	1631	299.5	1565.98	248.656	614.849	355.61	2210.25	566.998	high
miR166b-5p	GGAATGTTGTCTGGCTCG	18	scaffold156_size335106	-	5'	Diff	1	1115	289	632	215	1154	101	2082.37	173.16	375.807	134.724	1563.85	191.208	high
miR166c	TTCGGACCAGGCTTCATTCCCC	22	scaffold483_size178566	-	3'	Diff	1.2	7106.5	2079.5	11973.5	2930	12225	1248.5	13272.1	1245.97	7119.82	1836.01	16566.7	2363.6	high
miR166c-5p	GGAATGTCGTCTGGTTCGAGA	21	scaffold483_size178566	-	5'	Diff	1.2	128	71	478	161	215	26	239.053	42.5411	284.234	100.887	291.358	49.2219	middle
miR166d	TTCGGACCAGGCTTCATTCCCC	22	scaffold191_size309657	-	3'	Diff	1	7106.5	2079.5	11973.5	2930	12225	1248.5	13272.1	1245.97	7119.82	1836.01	16566.7	2363.6	high
miR166d-5p	GGAATGTTGGCTGGCTCGAGG	21	scaffold191_size309657	-	5'	Yes	1	0	0	0	0	8	0	0	0	0	0	10.8412	0	middle
miR166e-5p	GGAATGTCGGCTGGCTCGAGGC	22	scaffold191_size309657	-	5'	Diff	1	587	42	1782	62	1340	57	1096.28	25.1652	1059.63	38.8508	1815.9	107.91	middle
miR166f-5p	GGAATGTTGTCTGGCTCGAGG	21			5'	Yes	1	562.5	525.5	1228.5	828.5	736	107.5	1050.53	314.864	730.504	519.159	997.392	203.514	middle
miR166g	TCCCGGACCAGGCTTCATTCC	21	scaffold1082_size148031	+	3'	New	1	22	4	8.5	5.5	39.5	8.5	41.0872	2.39668	5.05436	3.44644	53.5285	16.0918	middle
miR167a	TGAAGCTGCCAGCATGATCTT	21	scaffold1021_size97855	+	5'	Yes	0.9	263.333	1115.83	172	839	51.5	166	491.801	668.574	102.277	525.739	69.7903	314.263	middle
miR167a-3p	AGATCATGCGGCAGTTTCACC	21	scaffold1021_size97855	+	3'	Yes	0.9	221	174	91	92	12	16	412.74	104.256	54.1114	57.6495	16.2618	30.2904	middle
miR167b	TGAAGCTGCCAGCATGATCTA	21	scaffold1029_size97269	-	5'	Yes	0.9	57.3333	220.833	69	185	35	47	107.076	132.317	41.0295	115.926	47.4303	88.978	middle
miR167b-3p	GGTCATGCTCTGACAGCCTCACT	23	scaffold1029_size97269	-	3'	Yes	1	0	33.5	4.5	40.5	0	0	0	20.0722	2.67584	25.3783	0	0	middle
miR167c	TAAAGCTGCCAGCATGATCTGG	22	scaffold530_size247239	+	5'	Diff	0.9	0	35.5	21.5	51.5	0	0	0	21.2705	12.7846	32.2712	0	0	middle
miR167c-3p	AGGTCATCTTGCAGCTTCAAT	21	scaffold530_size247239	+	3'	Yes	0.9	9	88	47	41	8	11	16.8084	52.727	27.9477	25.6916	10.8412	20.8246	middle
miR167d	TGAAGCTGCCAGCATGATCTGA	22	scaffold892_size301480	+	5'	Diff	1	289	4162	988.5	5955.5	372	544	539.737	2493.75	587.793	3731.87	504.117	1029.87	high
miR167e-3p	GATCATGTTGGCAGCTTCACC	21	scaffold4831_size2622	+	3'	New	0.9	43	60	59	19	21	0	80.3068	35.9502	35.0832	11.9059	28.4582	0	middle
miR168a-3p	CCCGCCTTGCATCAACTGAAT	21			3'	Yes	0.9	22	136	116	45	216	52	41.0872	81.4872	68.9772	28.1981	292.713	98.4438	middle
miR168b	TCGCTTGGTGCAGATCGGGAC	21			5'	Diff	0.9	98	24	13	16	67	18	183.025	14.3801	7.7302	10.026	90.7952	34.0767	middle
miR169a	CAAGAATGACTTGCCGGCCGAC	22	scaffold2088_size54836	+	5'	New	0.9	0	16.5	20.5	10.5	13	0	0	9.88631	12.1899	6.57957	17.617	0	middle
miR169a-3p	CCTTGGCTCACCTTCGCTCTC	21	scaffold2088_size54836	+	3'	New	0.9	0	20	0	0	0	0	0	11.9834	0	0	0	0	middle
miR169b	TAGCCAAGAATGACTTGCC	19	scaffold328_size225474	+	5'	Diff	1	0	81.5	0	36	0	14	0	48.8324	0	22.5585	0	26.5041	middle
miR169c	TGAGCCAAGAATGACTTGCCGAC	23	scaffold3925_size21775	+	5'	Diff	1.1	8.5	343	78	542.5	0	14	15.8746	205.515	46.3812	339.944	0	26.5041	middle
miR169d	TAGCCAAGGATGACTTGCCTG	21	scaffold328_size225474	+	5'	Yes	1	0	30	0	57	0	9	0	17.9751	0	35.7176	0	17.0383	middle
miR169e-5p	AAGGATGACTTACCGGCCGGC	21	scaffold2088_size54836	+	5'	New	1	16.5	109.5	46.5	77	20.5	26	30.8154	65.6092	27.6503	48.2502	27.7806	49.2219	middle
miR169f	CAGCCAAGGATGACTTGCCGA	21	scaffold2_size985216	+	5'	Yes	1	0	14	0	7	0	8	0	8.38839	0	4.38638	0	15.1452	middle
miR169g-5p	AGAGAGAGTGGAGTTGAGCC	20	scaffold126_size344403	+	5'	New	1	4.5	117.5	31.5	88.5	0	14	8.4042	70.4025	18.7309	55.4563	0	26.5041	middle
miR169h	TAGCCAAGAATGACTTGCCTG	21	scaffold2675_size35265	+	5'	Diff	1	0	30	0	12	0	0	0	17.9751	0	7.51951	0	0	middle
miR171a	TGATTGAGCCGTGCCAATATC	21	scaffold742_size129674	+	3'	Yes	1.2	29	757.5	69	1082.5	29.3333	181.333	54.1604	453.872	41.0295	678.322	39.7511	343.291	middle
miR171b	TGATTGAGCCGTGCCAATATC	21	scaffold27_size720853	-	3'	Yes	1.3	29	757.5	69	1082.5	29.3333	181.333	54.1604	453.872	41.0295	678.322	39.7511	343.291	middle
miR171b-5p	TGATGTTGGCATGGCTCAATC	21	scaffold27_size720853	-	5'	Diff	1.1	8	0	0	10	0	0	14.9408	0	0	6.26625	0	0	middle
miR171c	TTGAGCCGCGCCAATATCACT	21	scaffold607_size153329	+	3'	Yes	1.1	32	191	236	217	64	40	59.7632	114.442	140.333	135.978	86.7297	75.726	middle
miR171c-5p	CGATGTTGGTGAGGTTCAATC	21	scaffold607_size153329	+	5'	Yes	1.1	0	15	60	35	15	0	0	8.98756	35.6779	21.9319	20.3273	0	middle
miR171d	TGATTGAGCCGTGCCAATATCT	22	scaffold28_size622598	+	3'	Diff	1.2	0	5.5	0	3.5	0	0	0	3.29544	0	2.19319	0	0	low
miR171d-5p	TATTGGCCTGGTTCACTCAGA	21	scaffold28_size622598	+	5'	Yes	1.2	0	395	0	429	0	106	0	236.672	0	268.822	0	200.674	middle
miR171e	TTGAGCCGTGCCAATATCACA	21	scaffold149_size636075	-	3'	Yes	1.3	0	19	0	17	0	4	0	11.3842	0	10.6526	0	7.5726	middle
miR171e-5p	AGATGTTGGTACGGTTCAATC	21	scaffold149_size636075	-	5'	Diff	1.3	0	68	0	144	0	23	0	40.7436	0	90.2341	0	43.5424	middle
miR171f	CGAGCCGAACCAATATCACTC	21	scaffold48_size470508	+	3'	Diff	1	83	46	833	22	156	10	155.011	27.5618	495.328	13.7858	211.404	18.9315	middle
miR171f-5p	CGTGATATTGGTACGGCTCATC	22	scaffold48_size470508	+	5'	New	1	11	0	150	0	11	0	20.5436	0	89.1947	0	14.9067	0	middle
miR171g	TTGAGCCGCGTCAATATCTCC	21	scaffold536_size248464	+	3'	Diff	1.1	545	516	822	586	437	195	1017.84	309.172	488.787	367.202	592.202	369.164	middle
miR172a	AGAATCTTGATGATGCTGCTT	21	scaffold49_size469263	-	3'	Diff	1	97	210	1373	203	298	70	181.157	125.826	816.429	127.205	403.835	132.52	middle
miR172a-5p	GCAGCATCATTAAGATTCAC	20	scaffold49_size469263	-	5'	Diff	1	0	0	9	0	0	0	0	0	5.35168	0	0	0	low
miR172b	GGAATCTTGATGATGCTGCAT	21	scaffold986_size101179	+	3'	Yes	1	0	4	18	7.5	0	0	0	2.39668	10.7034	4.69969	0	0	middle
miR172b-5p	CAGCATCATCAAGATTCACAA	21	scaffold986_size101179	+	5'	Diff	1	0	0	14	0	3.5	0	0	0	8.32484	0	4.74303	0	low
miR319a	TTGGACTGAAGGGAGCTCCC	20	scaffold43_size483770	-	3'	Diff	1	100.5	9020.5	2118.5	7666	263	6273	187.694	5404.82	1259.73	4803.71	356.405	11875.7	high
miR319a-5p	GAGCTTTCTTCAGTCCACTC	20	scaffold43_size483770	-	5'	Yes	1	0	31.5	28.5	28	0	19	0	18.8739	16.947	17.5455	0	35.9698	middle
miR319b	TTGGACTGAAGGGAGCTCCC	20	scaffold738_size130425	+	3'	Yes	1	100.5	9020.5	2118.5	7666	263	6273	187.694	5404.82	1259.73	4803.71	356.405	11875.7	high
miR390a	AAGCTCAGGAGGGATAGCGCC	21	scaffold596_size156265	+	5'	Yes	1.1	18	355	318	438.5	6	57	33.6168	212.705	189.093	274.775	8.13091	107.91	middle
miR390a-3p	CGCTATCTATCCTGAGTTTC	20	scaffold596_size156265	+	3'	New	1.1	0	20	12.5	26	0	0	0	11.9834	7.43289	16.2923	0	0	middle
miR390b	AGCTCAGGAGGGATAGCGCC	20	scaffold1004_size132960	-	5'	Diff	0.9	4	41	14	36.5	0	14	7.4704	24.566	8.32484	22.8718	0	26.5041	middle
miR391a-5p	CGCAGGAGAGATGGCGCCGT	20	scaffold266_size254705	+	5'	New	0.9	0	34	0	35	0	0	0	20.3718	0	21.9319	0	0	middle
miR393a-3p	ATCATGCTATCCCTTTGGATT	21			3'	Yes	1	0	0	15	6.33333	0	0	0	0	8.91947	3.96863	0	0	low
miR393b	TCCAAAGGGATCGCATTGATC	21			5'	Diff	0.9	0	0	0	0	2.25	0	0	0	0	0	3.04909	0	low
miR393c	TCCAAAGGGATCGCATTGATTT	22			5'	Diff	1	0	7	0	6	2.25	0	0	4.19419	0	3.75975	3.04909	0	low
miR394a	TTGGCATTCTGTCCACCTCC	20	scaffold174_size300967	+	5'	Yes	1	35	864	175	913	26	215	65.366	517.683	104.06	572.109	35.234	407.027	middle
miR394b	TTTGGCATTCTGTCCACCTCC	21	scaffold109957_size251	+	5'	Diff	1	0	36	9	103	0	8	0	21.5701	5.35168	64.5424	0	15.1452	middle
miR395a-5p	GTTCCCTTGAACACTTCACT	20	scaffold645_size192741	+	5'	New	1.2	0	0	0	19	0	0	0	0	0	11.9059	0	0	middle
miR395b	CTGAAGCGTTTGGGGGAACCC	21	scaffold15_size589220	+	3'	Diff	0.9	0	0	16	0	0	0	0	0	9.5141	0	0	0	low
miR395c	CTGAAGTGTTTGGAGGAACTC	21	scaffold77_size413104	+	3'	Yes	0.9	0	0	0	14	0	0	0	0	0	8.77276	0	0	low
miR396a	TTCCACAGCTTTCTTGAACTG	21	scaffold255_size257337	-	5'	Yes	1.1	707	271	794.5	521.5	652	138	1320.39	162.375	472.434	326.785	883.559	261.255	middle
miR396a-3p	TTCAAGAAAGCTGTGGAAAAT	21	scaffold255_size257337	-	3'	Diff	1.1	0	11	0	30	0	0	0	6.59087	0	18.7988	0	0	middle
miR396b	TTCCACAGCTTTCTTGAACTT	21	scaffold607_size153329	+	5'	Yes	1.1	983.5	2942.5	2993	4177.5	1020.5	553	1836.78	1763.06	1779.73	2617.73	1382.93	1046.91	high
miR396b-3p	CTCAAGAAAGCTGTGGGACA	20	scaffold607_size153329	+	3'	Diff	1.1	8	234	89	201	12	29	14.9408	140.206	52.9222	125.952	16.2618	54.9013	middle
miR396c-3p	GTTCAATAAAGCTGTGGGAAG	21	scaffold607_size153329	-	3'	Yes	1.1	536	198	725	336	444	94	1001.03	118.636	431.108	210.546	601.688	177.956	middle
miR396d-3p	TCCAAGAAAGCTGTGGGAAA	20			3'	Diff	1.1	0	0	0	0	13	0	0	0	0	0	17.617	0	middle
miR397a	TCATTGAGTGCAGCGTTGATG	21	scaffold1230_size81057	+	5'	Yes	1.2	77	552.5	465	571	73.5	168	143.805	331.042	276.503	357.803	99.6037	318.049	middle
miR397a-3p	TTAGCGCTGCACTCAATCATG	21	scaffold1230_size81057	+	3'	New	1.2	9.5	29	29	16	0	8	17.7422	17.3759	17.2443	10.026	0	15.1452	middle
miR397b	TCATTGAGTGCAGCGTTGATG	21	scaffold1408_size69321	-	5'	Yes	1	77	552.5	465	571	73.5	168	143.805	331.042	276.503	357.803	99.6037	318.049	middle
miR397c	TCATTGAGTTCAGCGTTGATG	21	scaffold151_size317899	-	5'	Diff	1.2	18	101.5	169.5	108	32.5	27.5	33.6168	60.8158	100.79	67.6755	44.0424	52.0616	middle
miR397d-3p	TCACCGGCGCTGCACTCAATT	21			3'	Yes	1	7	7	0	0	0	0	13.0732	4.19419	0	0	0	0	middle
miR398a	TGTGTTCTCAGGTCGCCCCTG	21	scaffold209_size277885	+	3'	Yes	0.9	112	4306.5	1219	5752	159.5	619	209.171	2580.33	724.855	3604.35	216.147	1171.86	high
miR398b	TGTGTTCTCAGGTCGCCCCT	20	scaffold2_size985216	-	3'	Diff	1.1	25	299.5	47	230	16.5	57	46.69	179.452	27.9477	144.124	22.36	107.91	middle
miR399a	TGCCAAAGGAGAATTGCCCTG	21	scaffold212_size277686	+	3'	Yes	1.2	0	14	34	158	0	0	0	8.38839	20.2175	99.0068	0	0	middle
miR399a-5p	GTGCAGTCCTCCTTTGGCAGA	21	scaffold212_size277686	+	5'	New	1.2	0	0	9	13	0	0	0	0	5.35168	8.14613	0	0	low
miR399b	TCTGCCAAAGGAGATTTGCCCTG	23	scaffold2128_size40465	-	3'	Diff	1.1	0	0	0	14.5	0	0	0	0	0	9.08607	0	0	low
miR403a	TTAGATTCACGCACAAACTT	20	scaffold554_size171766	-	3'	Diff	0.9	0	20	16	9	0	14	0	11.9834	9.5141	5.63963	0	26.5041	middle
miR403a-5p	AGCTTGTGCGTGAATCTAACA	21	scaffold554_size171766	-	5'	Diff	0.9	0	19.5	0	14.5	0	0	0	11.6838	0	9.08607	0	0	middle
miR403b	CTAGATTCACGCACAAGCTCG	21			3'	Yes	1	0	7	17	0	0	0	0	4.19419	10.1087	0	0	0	middle
miR403c	TTAGATTCACGCACAAACTTTT	22			3'	Diff	0.9	9	11	0	20	0	0	16.8084	6.59087	0	12.5325	0	0	middle
miR403d-5p	CGTTTGTGCGTGAATCTGACA	21			5'	Diff	1	9	0	0	0	0	0	16.8084	0	0	0	0	0	middle
miR408a-3p	ATGCACTGCCTCTTCCCTGGC	21	scaffold233_size267576	-	3'	Yes	1	266	4501	1166	6553	238	348	496.782	2696.87	693.34	4106.28	322.526	658.816	high
miR477a-3p	TGAGGCCTTTGGGGAGAGTGG	21			3'	Diff	0.9	417	128	739	128	401	34	778.789	76.6938	439.432	80.2081	543.416	64.3671	middle
miR477b-5p	GCTCTCCCTCAAGGGCTTCTAG	22	scaffold1091_size123851	+	5'	Diff	1	15	4	57.5	9	6	0	28.014	2.39668	34.1913	5.63963	8.13091	0	middle
miR479a	CGTGTTATTGGTTCGGCTCATC	22	scaffold48_size470508	+	5'	Diff	1	48	0	249	0	38	0	89.6448	0	148.063	0	51.4958	0	middle
miR482a	TCTTTCCTAGTCCACCCATTCC	22			3'	Diff	1	1737	8104	6273	10022	2076	1355	3244.02	4855.68	3730.12	6280.04	2813.3	2565.22	high
miR482b	TCTTCCCTACTCCGCCCATGCC	22	scaffold768_size126496	-	3'	Diff	1	11606	88077	57317	83636	13732	17150	21675.4	52773.1	34082.5	52408.4	18608.9	32467.5	high
miR482c	TCTTGCCTACACCGCCCATGCC	22			3'	Yes	1	30	73	155	25	20	17	56.028	43.7394	92.1678	15.6656	27.103	32.1835	middle
miR482d-5p	GGAATGGGCTATTTGGGACGA	21	scaffold1597_size87534	-	5'	Diff	1.1	76	38.5	154.5	74	54.5	9	141.938	23.0681	91.8705	46.3703	73.8558	17.0383	middle
miR482e-3p	CGAGACCTCCCATTCCAA	18	scaffold41_size487538	-	3'	Diff	1	0	229	18	77	0	144	0	137.21	10.7034	48.2502	0	272.614	middle
miR482f-5p	GGAATGGGCTATTTGGGACGA	21	scaffold1080_size110329	+	5'	Diff	0.9	76	38.5	154.5	74	54.5	9	141.938	23.0681	91.8705	46.3703	73.8558	17.0383	middle
miR482g-3p	AAAATTACAAATTCAAGTCCT	21	scaffold32_size526458	+	3'	New	2.3	0	10.5	4	0	3.5	0	0	6.29129	2.37852	0	4.74303	0	low
miR528a-3p	CCTGTGCCTGCCTCTTCCATT	21			3'	Yes	0.8	9	0	0	0	0	0	16.8084	0	0	0	0	0	middle
miR827a-3p	TTAGATGACCATCAGCAAACA	21			3'	Yes	0.8	21	9	0	0	9	0	39.2196	5.39253	0	0	12.1964	0	middle
miR858a-3p	CTCGTTGTCTGTTCGACCTTG	21	scaffold260_size256729	-	3'	Yes	0.4	0	140	608	223	7	18	0	83.8839	361.536	139.737	9.48607	34.0767	middle
miR894a	CGTTTCACGTCGGGTTCACCA	21			5'	Diff	0.5	762	3775	2413	859	2912	1707	1423.11	2261.87	1434.84	538.271	3946.2	3231.61	high
miR1432a	TCAGGAAAGATGACACCGA	19			5'	Diff	1.1	10	0	0	0	7	0	18.676	0	0	0	9.48607	0	middle
miR1919a-5p	TGTCGCAGATGACTTTCGCCC	21			5'	Yes	0.9	15.5	14.5	18.5	0	20	4.5	28.9478	8.68797	11.0007	0	27.103	8.51917	middle
miR1919b	AGCGAGTCATCTGTGACAGG	20			3'	Diff	0.9	0	0	17	0	17	0	0	0	10.1087	0	23.0376	0	middle
miR2111a	TAATCTGCATCCTGAGGTTTA	21	scaffold566_size160691	-	5'	Yes	1	0	0	7	0	0	0	0	0	4.16242	0	0	0	low
miR2950a-5p	TTCCATCTCTTGCACACTGGA	21	scaffold135_size551027	+	5'	Yes	1.2	11.5	15	26.5	13.5	21	0	21.4774	8.98756	15.7577	8.45944	28.4582	0	middle
miR2950a-3p	TGGTGTGCATGGGATGGAATA	21	scaffold135_size551027	+	3'	Diff	1.2	0	0	4	0	0	0	0	0	2.37852	0	0	0	low
miR3627a	TGTCGCAGGAGAGATGGTGCT	21	scaffold16_size579598	+	5'	Diff	1.2	25	0	0	0	102.5	0	46.69	0	0	0	138.903	0	middle
miR5072a	TCCCCAGCAGAGTCGCCA	18			5'	Diff	0.5	46	561	454	372	151	342	85.9096	336.135	269.963	233.105	204.628	647.457	middle
miR5204a-5p	TCCCTCAAAGGCTTCCAGTATT	22	scaffold6580_size1144	+	5'	New	0.9	0	12	0	9	0	0	0	7.19004	0	5.63963	0	0	low
miR5268a-5p	TAACAAAGTCTGAATGGT	18	scaffold4701_size12924	-	5'	New	1.6	0	22	22	26	9	50	0	13.1817	13.0819	16.2923	12.1964	94.6575	middle
miR5300a	TCCCCAGTCCAGGCATTCCAAC	22			5'	Yes	1	14	0	17	0	0	0	26.1464	0	10.1087	0	0	0	middle
miR5564a	TGGGGGAGCAATTCGTCGAAC	21			5'	Diff	0.9	21.3333	20.3333	20	11	16.3333	16	39.8421	12.1831	11.8926	6.89288	22.1342	30.2904	middle
miR6019a	TACAGGTGACTTGTAAATGTTT	22			5'	Yes	1.2	17	0	9	0	0	8	31.7492	0	5.35168	0	0	15.1452	middle
miR6020a	AAATGTTCTTCGAGTATCTTC	21			5'	Yes	1.2	24	16	10	7	0	11	44.8224	9.58673	5.94631	4.38638	0	20.8246	middle
miR6021a	TTGGAAGAGGCTGCTATTGGA	21			5'	Yes	0.5	93	52	74	38	90	57	173.687	31.1569	44.0027	23.8118	121.964	107.91	middle
miR6024a	TTTAGCAAGAGTTGTTTTACC	21			3'	Diff	0.9	8	23	31	8	7	0	14.9408	13.7809	18.4336	5.013	9.48607	0	middle
miR6144a	TGGCAACTTCTTCATCATGCC	21			5'	Yes	0.9	0	15	0	0	0	0	0	8.98756	0	0	0	0	low
miR6145a	ATTGTTACATGTAGCACTGGCT	22			5'	Diff	0.8	149	84	99	22	153	48	278.272	50.3303	58.8685	13.7858	207.338	90.8712	middle
miR6146a	TTTGTCCAATGAAATACTTATC	22			5'	Yes	1.1	188	78	122	18	204	27	351.109	46.7353	72.545	11.2793	276.451	51.115	middle
miR6149a	TTGATACGCACCTGAATCGGC	21			5'	Yes	1	258	134	206	102	273	86	481.841	80.2888	122.494	63.9158	369.957	162.811	middle
miR6155a	TAAGGTTGCCTTGCTCTTGCA	21			5'	Yes	1.2	7	0	16	0	18	0	13.0732	0	9.5141	0	24.3927	0	middle
miR6159a	TAGCATAGAATTCTCGCACCTA	22			3'	Yes	1	15	0	0	0	0	0	28.014	0	0	0	0	0	middle
miR7122a	TTATTCAGAGAAATCACGGTTG	22	scaffold1321_size74436	-	5'	Diff	0.9	508	1673	2162	2026	500	399.5	948.741	1002.41	1285.59	1269.54	677.576	756.313	middle
miR7122a-3p	ACCGTGTTTCTCTGTATAAGG	21	scaffold1321_size74436	-	3'	New	0.9	820.5	95	663	109	1023	26.5	1532.37	56.9212	394.24	68.3022	1386.32	50.1685	middle
miR7122b	TTATTCAGAGAAATCACGGTTG	22	scaffold95336_size263	-	5'	Diff	0.9	508	1673	2162	2026	500	399.5	948.741	1002.41	1285.59	1269.54	677.576	756.313	middle
miR7122b-3p	ACCGTGTTTCTCTGTATAAGG	21	scaffold95336_size263	-	3'	New	0.9	820.5	95	663	109	1023	26.5	1532.37	56.9212	394.24	68.3022	1386.32	50.1685	middle
miR7122c	TTATACAGAGAAACCGCGGTCG	22			5'	Diff	1	41	19	13	8	24	11	76.5716	11.3842	7.7302	5.013	32.5237	20.8246	middle
miR8155a	AACCTGGCTCTGATACCA	18			3'	Diff	0.7	82.5	1482.17	434	292	543	1353.33	154.077	888.07	258.07	182.975	735.848	2562.06	high
miR8175a	TTCGATCCCCGGCAACGGCGCCA	23			3'	Diff	1.3	10	191	193	106	76	69	18.676	114.442	114.764	66.4223	102.992	130.627	middle
miR9470a-3p	TTTGGCTCATGGATTTTAGC	20			3'	Yes	1	0	14	11	0	0	0	0	8.38839	6.54094	0	0	0	low
novel miRNAs
blu-miR1-5p	CGTGTTATTGGTTCCGCTCATC	22	scaffold48_size470508	+	5'	New	1	7	0	54	0	0	0	13.0732	0	32.1101	0	0	0	middle
blu-miR1-3p	TGAGCCGGAACCAATATCACTC	22	scaffold48_size470508	+	3'	New	1	454	26	3918	78	648	14	847.891	15.5784	2329.76	48.8768	878.139	26.5041	high
blu-miR2-5p	TCTTTTGCCTCTGTCAACATA	21	scaffold5173_size10734	-	5'	New	1.3	137.5	533	610.5	533	147	88	256.795	319.358	363.022	333.991	199.207	166.597	middle
blu-miR2-3p	TGCTGGCAGAGGCAAAAGAAG	21	scaffold5173_size10734	-	3'	New	1.3	27.5	22	46	12.5	11.5	0	51.359	13.1817	27.353	7.83282	15.5843	0	middle
blu-miR3-5p	CGATGACCATGATGGAATGCA	21	scaffold1098_size95374	+	5'	New	2.4	0	0	0	0	17	0	0	0	0	0	23.0376	0	middle
blu-miR3-3p	CATTCCATCATGGTCATCGTG	21	scaffold1098_size95374	+	3'	New	2.4	0	0	7	0	0	0	0	0	4.16242	0	0	0	low
blu-miR4-5p	TGAGACAAGATTGATTTCATTC	22	scaffold632_size147700	+	5'	New	1.5	0	11	20.5	48	18.5	0	0	6.59087	12.1899	30.078	25.0703	0	middle
blu-miR4-3p	ATGAAATCAATTTGTCTCACC	21	scaffold632_size147700	+	3'	New	1.5	0	14	45	21	0	0	0	8.38839	26.7584	13.1591	0	0	middle
blu-miR5-5p	TTTATGGAGGAAGAAGTTGCA	21	scaffold419_size245294	+	5'	New	0.9	415	870.5	1305	1248.5	798	281.5	775.054	521.578	775.994	782.342	1081.41	532.922	middle
blu-miR5-3p	CAACTTCATCTTTCATAAACC	21	scaffold419_size245294	+	3'	New	0.9	18	65	144.5	51.5	33.5	11.5	33.6168	38.9461	85.9242	32.2712	45.3976	21.7712	middle
blu-miR6-5p	TAGGAGAGCACATCGAAGACT	21	scaffold159_size313076	+	5'	New	1.7	19	35	66	17	19	8	35.4844	20.971	39.2457	10.6526	25.7479	15.1452	middle
blu-miR6-3p	TTTTCGGTGTGCTCTCCTATT	21	scaffold159_size313076	+	3'	New	1.7	9	17	28	0	0	0	16.8084	10.1859	16.6497	0	0	0	middle
blu-miR7-5p	TTTGGAGGAGGACAAATGCAC	21	scaffold121_size350879	+	5'	New	1.1	466	835	638	729	630	199	870.302	500.307	379.375	456.81	853.746	376.737	middle
blu-miR7-3p	CATCTGTTCTCCTTCAAAATT	21	scaffold121_size350879	+	3'	New	1.1	0	8	11	0	9	0	0	4.79336	6.54094	0	12.1964	0	middle
blu-miR8-5p	CAACATAGTTTTCTTCAGCTGT	22	scaffold46_size475864	-	5'	New	1.7	0	48	155	86	8	15	0	28.7602	92.1678	53.8898	10.8412	28.3972	middle
blu-miR8-3p	TTTGCAGACGCACTTGAATCG	21	scaffold27_size720853	+	3'	New	1	103	516	390	617	124	142	192.363	309.172	231.906	386.628	168.039	268.827	middle
blu-miR9-5p	TCCTTTTTCATGCTGACGTGGCAG	24	scaffold368_size235108	-	5'	New	1.2	0	0	12	10	0	0	0	0	7.13557	6.26625	0	0	low
blu-miR9-3p	GCCATTTCAATGTGAAAAAGGATT	24	scaffold368_size235108	-	3'	New	1.2	0	102	199	296	25	7	0	61.1154	118.332	185.481	33.8788	13.252	middle
blu-miR10-5p	TCCGTCCAACTTTTGCAAATT	21	scaffold412_size202029	-	5'	New	1.3	0	0	10	0	0	0	0	0	5.94631	0	0	0	low
blu-miR10-3p	TTTGCAAGAATTGGACGGAGG	21	scaffold412_size202029	-	3'	New	1.3	9.5	9	6	0	0	0	17.7422	5.39253	3.56779	0	0	0	middle
blu-miR11-5p	TGTCGCAAGAGAGATGGTACT	21	scaffold16_size579598	+	5'	New	1	76	10	17	17	376	9	141.938	5.9917	10.1087	10.6526	509.537	17.0383	middle
blu-miR11-3p	TGCCATCCTCTTGTGACACG	20	scaffold16_size579598	+	3'	New	1	0	0	7	0	0	0	0	0	4.16242	0	0	0	low
blu-miR12-3p	CCATCCTCCTGTGCCAGTAT	20	scaffold16_size579598	+	3'	New	1	0	0	0	0	21	0	0	0	0	0	28.4582	0	middle
blu-miR13-3p	TGCCATCCTCCTGTGACAAC	20	scaffold16_size579598	+	3'	New	1.2	7	8	0	0	64	0	13.0732	4.79336	0	0	86.7297	0	middle
blu-miR14-5p	TTGTTACAGGAGAGGCGGCACT	22	scaffold16_size579598	+	5'	New	0.9	39	16	27	29	39	0	72.8364	9.58673	16.055	18.1721	52.8509	0	middle
blu-miR15-5p	AACATCCCAGGACACATGAACAGT	24	scaffold1754_size53057	+	5'	New	1.8	26.5	52.5	53.5	152	56	7.5	49.4914	31.4564	31.8128	95.2471	75.8885	14.1986	middle
blu-miR16-3p	TTAAATAAGAGAACTGGCTCC	21	scaffold1664_size82443	-	3'	New	1.4	0	9	32	7	9	0	0	5.39253	19.0282	4.38638	12.1964	0	middle
blu-miR17-3p	TTAGTAGTAGTGCCCCGTGGA	21	scaffold557_size162911	-	3'	New	1.4	36	126	75	51	63	22	67.2336	75.4955	44.5973	31.9579	85.3746	41.6493	middle
blu-miR18-3p	TTTTTTCGAGCACGGATT	18	scaffold1433_size77978	+	3'	New	1.1	0	113	22.5	63	0	31	0	67.7063	13.3792	39.4774	0	58.6876	middle
blu-miR19-3p	TGTCCTGGGATGTTGCACTGT	21	scaffold2331_size55552	+	3'	New	1.7	10	91.5	29	104	19	30.5	18.676	54.8241	17.2443	65.169	25.7479	57.7411	middle
blu-miR20-3p	TTCAAAAGGTTCTCGAAGGCTT	22	scaffold1314_size74786	-	3'	New	1.4	4.5	59.5	9	90	13.5	15	8.4042	35.6506	5.35168	56.3963	18.2946	28.3972	middle
blu-miR21-5p	TTGGAGCCATCCCCACTGCCC	21	scaffold143_size324941	-	5'	New	0.9	16	76	47	73	12	15	29.8816	45.537	27.9477	45.7437	16.2618	28.3972	middle
blu-miR22-5p	ACAAGGTAGACATGGAAGGTAACT	24	scaffold2788_size28234	+	5'	New	1.4	69	12	28	0	16	0	128.864	7.19004	16.6497	0	21.6824	0	middle
blu-miR23-5p	TTGGGTTGAAAGGATCGGATC	21	scaffold553_size367827	-	5'	New	1.3	4.5	16.5	22.5	32.5	0	0	8.4042	9.88631	13.3792	20.3653	0	0	middle
blu-miR24-5p	ATGAATGTATTGGATTAGCCT	21	scaffold2541_size31936	+	5'	New	1.7	55	27	34	17	55	0	102.718	16.1776	20.2175	10.6526	74.5334	0	middle
blu-miR25-3p	CTGGAGGGACAGGAGAATGCC	21	scaffold1231_size88951	-	3'	New	1.7	33.5	53.5	45.5	50.5	15.5	0	62.5646	32.0556	27.0557	31.6446	21.0049	0	middle
blu-miR26-3p	TTATTGAAGGTTGCTGGGTGG	21	scaffold46_size475864	+	3'	New	1.7	10	21	27	53	20	0	18.676	12.5826	16.055	33.2111	27.103	0	middle
blu-miR27-5p	AGAATGTAATGAATGTATTGAATT	24	scaffold1707_size83918	-	5'	New	1.6	0	16	28	48	0	0	0	9.58673	16.6497	30.078	0	0	middle
blu-miR28-5p	TTATAGTCCTCTATTCGCAAT	21	scaffold78853_size279	+	5'	New	1.2	0	28	0	45	0	14	0	16.7768	0	28.1981	0	26.5041	middle
blu-miR29-3p	CATTCCTTCATGACTATCGGA	21	scaffold1244_size113248	+	3'	New	1.8	7	0	43	0	8	0	13.0732	0	25.5691	0	10.8412	0	middle
blu-miR30-3p	TTCAAAACAAGCCAACAGGAT	21	scaffold1544_size64207	+	3'	New	1.9	0	42.5	11.5	15	0	6.5	0	25.4647	6.83826	9.39938	0	12.3055	middle
blu-miR31-3p	TTTTCAAGGACCGGCTCCCCT	21	scaffold490_size178034	+	3'	New	1.4	0	40.5	13.5	29	4	7	0	24.2664	8.02752	18.1721	5.42061	13.252	middle
blu-miR32-3p	TCAAATGTGAGGGTGTCGGAC	21	scaffold9131_size837	-	3'	New	1.1	0	36	0	0	0	23	0	21.5701	0	0	0	43.5424	middle
