# Supplementary material for: Identification of Nitrogen Starvation-Responsive miRNAs to Reveal the miRNA-Mediated Regulatory Network in Betula luminifera
Source: Front Genet. 2022 Aug 17;13:957505. doi: 10.3389/fgene.2022.957505 (PMC9428261; doi:10.3389/fgene.2022.957505)
Supplement: Supplementary file 2 [file Table6.XLSX]

## Sheet: GO_significant
Table S6 The GO enrichment analysis of target genes
GO Id	Function	GO_term	Class	Number	Transcript
GO:0000027	biological_process	ribosomal large subunit assembly	9	1	TRINITY_DN45918_c0_g17
GO:0000028	biological_process	ribosomal small subunit assembly	9	4	TRINITY_DN36426_c0_g17,TRINITY_DN36782_c1_g1,TRINITY_DN43668_c0_g1,TRINITY_DN47606_c0_g1
GO:0000032	biological_process	cell wall mannoprotein biosynthetic process	10	1	TRINITY_DN44177_c0_g5
GO:0000036	molecular_function	ACP phosphopantetheine attachment site binding involved in fatty acid biosynthetic process	7	1	TRINITY_DN52881_c0_g3
GO:0000038	biological_process	very long-chain fatty acid metabolic process	10	2	TRINITY_DN43745_c0_g1,TRINITY_DN44143_c1_g1
GO:0000045	biological_process	autophagosome assembly	7	1	TRINITY_DN40706_c1_g4
GO:0000054	biological_process	ribosomal subunit export from nucleus	8	1	TRINITY_DN36825_c0_g3
GO:0000059	biological_process	protein import into nucleus, docking		1	TRINITY_DN43727_c2_g4
GO:0000060	biological_process	protein import into nucleus, translocation		1	TRINITY_DN43727_c2_g4
GO:0000070	biological_process	mitotic sister chromatid segregation	8	1	TRINITY_DN46139_c0_g11
GO:0000103	biological_process	sulfate assimilation	6	1	TRINITY_DN48018_c0_g5
GO:0000118	cellular_component	histone deacetylase complex	7	2	TRINITY_DN41421_c2_g1,TRINITY_DN52134_c0_g1
GO:0000122	biological_process	negative regulation of transcription from RNA polymerase II promoter	10	2	TRINITY_DN43668_c0_g1,TRINITY_DN52134_c0_g1
GO:0000124	cellular_component	SAGA complex	8	1	TRINITY_DN48501_c0_g2
GO:0000139	cellular_component	Golgi membrane	7	9	TRINITY_DN37054_c0_g2,TRINITY_DN41726_c0_g5,TRINITY_DN42288_c0_g3,TRINITY_DN48842_c0_g2,TRINITY_DN49506_c1_g1,TRINITY_DN51031_c1_g1,TRINITY_DN51303_c0_g1,TRINITY_DN51913_c0_g3,TRINITY_DN56727_c0_g2
GO:0000145	cellular_component	exocyst	7	1	TRINITY_DN47011_c0_g2
GO:0000148	cellular_component	1,3-beta-D-glucan synthase complex	6	1	TRINITY_DN56202_c0_g7
GO:0000149	molecular_function	SNARE binding	5	1	TRINITY_DN52675_c0_g1
GO:0000151	cellular_component	ubiquitin ligase complex	5	1	TRINITY_DN48764_c1_g8
GO:0000159	cellular_component	protein phosphatase type 2A complex	5	1	TRINITY_DN39977_c2_g6
GO:0000166	molecular_function	nucleotide binding	5	11	TRINITY_DN13645_c0_g1,TRINITY_DN37781_c0_g6,TRINITY_DN38068_c0_g2,TRINITY_DN38107_c1_g7,TRINITY_DN39259_c0_g4,TRINITY_DN42062_c0_g4,TRINITY_DN44444_c0_g1,TRINITY_DN49794_c4_g4,TRINITY_DN52073_c0_g1,TRINITY_DN54065_c1_g5,TRINITY_DN55478_c1_g1
GO:0000173	biological_process	inactivation of MAPK activity involved in osmosensory signaling pathway	14	1	TRINITY_DN20132_c0_g2
GO:0000175	molecular_function	3'-5'-exoribonuclease activity	9	2	TRINITY_DN42983_c2_g1,TRINITY_DN54446_c0_g1
GO:0000209	biological_process	protein polyubiquitination	12	2	TRINITY_DN41421_c2_g1,TRINITY_DN42546_c0_g1
GO:0000226	biological_process	microtubule cytoskeleton organization	7	2	TRINITY_DN47596_c1_g1,TRINITY_DN48764_c1_g8
GO:0000245	biological_process	spliceosomal complex assembly	9	2	TRINITY_DN44035_c0_g1,TRINITY_DN52073_c0_g1
GO:0000271	biological_process	polysaccharide biosynthetic process	7	2	TRINITY_DN49506_c1_g1,TRINITY_DN56727_c0_g2
GO:0000272	biological_process	polysaccharide catabolic process	7	1	TRINITY_DN35855_c0_g1
GO:0000287	molecular_function	magnesium ion binding	7	1	TRINITY_DN46694_c0_g4
GO:0000288	biological_process	nuclear-transcribed mRNA catabolic process, deadenylation-dependent decay	12	2	TRINITY_DN39506_c0_g8,TRINITY_DN42983_c2_g1
GO:0000290	biological_process	deadenylation-dependent decapping of nuclear-transcribed mRNA	12	1	TRINITY_DN23709_c0_g1
GO:0000307	cellular_component	cyclin-dependent protein kinase holoenzyme complex	5	1	TRINITY_DN55145_c0_g1
GO:0000323	cellular_component	lytic vacuole	7	1	TRINITY_DN52675_c0_g1
GO:0000325	cellular_component	plant-type vacuole	7	1	TRINITY_DN51978_c0_g4
GO:0000375	biological_process	RNA splicing, via transesterification reactions	11	1	TRINITY_DN50500_c0_g4
GO:0000381	biological_process	regulation of alternative mRNA splicing, via spliceosome	10	1	TRINITY_DN52073_c0_g1
GO:0000398	biological_process	mRNA splicing, via spliceosome	13	2	TRINITY_DN38068_c0_g2,TRINITY_DN51332_c0_g1
GO:0000421	cellular_component	autophagosome membrane	8	1	TRINITY_DN40706_c1_g4
GO:0000455	biological_process	enzyme-directed rRNA pseudouridine synthesis	14	1	TRINITY_DN53091_c0_g1
GO:0000724	biological_process	double-strand break repair via homologous recombination	10	1	TRINITY_DN46139_c0_g11
GO:0000775	cellular_component	chromosome, centromeric region	7	2	TRINITY_DN47625_c0_g5,TRINITY_DN53084_c0_g4
GO:0000785	cellular_component	chromatin	6	2	TRINITY_DN52134_c0_g1,TRINITY_DN53084_c0_g4
GO:0000786	cellular_component	nucleosome	5	1	TRINITY_DN39159_c0_g8
GO:0000788	cellular_component	nuclear nucleosome	6	2	TRINITY_DN38164_c0_g1,TRINITY_DN44037_c0_g4
GO:0000822	molecular_function	inositol hexakisphosphate binding	5	2	TRINITY_DN38641_c0_g5,TRINITY_DN38778_c0_g9
GO:0000911	biological_process	cytokinesis by cell plate formation	6	2	TRINITY_DN41678_c0_g2,TRINITY_DN47596_c1_g1
GO:0000914	biological_process	phragmoplast assembly	8	1	TRINITY_DN50235_c0_g3
GO:0000922	cellular_component	spindle pole	6	1	TRINITY_DN47596_c1_g1
GO:0000932	cellular_component	cytoplasmic mRNA processing body	8	2	TRINITY_DN39506_c0_g8,TRINITY_DN54446_c0_g1
GO:0000974	cellular_component	Prp19 complex	4	1	TRINITY_DN44035_c0_g1
GO:0000977	molecular_function	RNA polymerase II regulatory region sequence-specific DNA binding	9	2	TRINITY_DN35373_c0_g1,TRINITY_DN56166_c0_g1
GO:0000987	molecular_function	core promoter proximal region sequence-specific DNA binding	9	1	TRINITY_DN51591_c0_g4
GO:0001046	molecular_function	core promoter sequence-specific DNA binding	9	2	TRINITY_DN42202_c0_g1,TRINITY_DN48699_c0_g2
GO:0001047	molecular_function	core promoter binding	8	1	TRINITY_DN41421_c2_g1
GO:0001054	molecular_function	RNA polymerase I activity	10	1	TRINITY_DN50972_c0_g3
GO:0001055	molecular_function	RNA polymerase II activity	10	2	TRINITY_DN46851_c0_g1,TRINITY_DN50972_c0_g3
GO:0001056	molecular_function	RNA polymerase III activity	10	1	TRINITY_DN50972_c0_g3
GO:0001228	molecular_function	transcriptional activator activity, RNA polymerase II transcription regulatory region sequence-specific binding	6	2	TRINITY_DN42202_c0_g1,TRINITY_DN48699_c0_g2
GO:0001522	biological_process	pseudouridine synthesis	10	1	TRINITY_DN2473_c0_g1
GO:0001932	biological_process	regulation of protein phosphorylation	9	1	TRINITY_DN41421_c2_g1
GO:0001944	biological_process	vasculature development	6	1	TRINITY_DN51760_c0_g4
GO:0001975	biological_process	response to amphetamine	6	1	TRINITY_DN41421_c2_g1
GO:0002181	biological_process	cytoplasmic translation	9	3	TRINITY_DN17957_c0_g2,TRINITY_DN40213_c0_g6,TRINITY_DN42062_c0_g9
GO:0002221	biological_process	pattern recognition receptor signaling pathway	7	1	TRINITY_DN49431_c2_g3
GO:0002679	biological_process	respiratory burst involved in defense response	5	1	TRINITY_DN42498_c1_g3
GO:0003333	biological_process	amino acid transmembrane transport	11	1	TRINITY_DN46822_c1_g2
GO:0003674	molecular_function	molecular_function	2	73	TRINITY_DN23709_c0_g1,TRINITY_DN34286_c0_g1,TRINITY_DN35713_c1_g1,TRINITY_DN35763_c0_g4,TRINITY_DN36657_c0_g4,TRINITY_DN36985_c0_g9,TRINITY_DN37425_c0_g3,TRINITY_DN38118_c0_g4,TRINITY_DN38119_c0_g7,TRINITY_DN38215_c0_g4,TRINITY_DN38216_c0_g8,TRINITY_DN38327_c0_g2,TRINITY_DN38338_c0_g1,TRINITY_DN38746_c1_g7,TRINITY_DN38876_c0_g16,TRINITY_DN38988_c0_g4,TRINITY_DN39188_c0_g5,TRINITY_DN39460_c0_g6,TR…
GO:0003676	molecular_function	nucleic acid binding	5	11	TRINITY_DN37781_c0_g6,TRINITY_DN38068_c0_g2,TRINITY_DN43270_c0_g1,TRINITY_DN44113_c0_g3,TRINITY_DN45173_c0_g6,TRINITY_DN48837_c0_g2,TRINITY_DN49834_c0_g1,TRINITY_DN50611_c0_g5,TRINITY_DN50727_c0_g1,TRINITY_DN51951_c0_g1,TRINITY_DN53692_c0_g5
GO:0003677	molecular_function	DNA binding	6	74	TRINITY_DN36962_c0_g1,TRINITY_DN37377_c2_g5,TRINITY_DN37398_c4_g6,TRINITY_DN37424_c0_g3,TRINITY_DN37451_c0_g5,TRINITY_DN37598_c0_g1,TRINITY_DN37840_c0_g4,TRINITY_DN37915_c0_g6,TRINITY_DN38164_c0_g1,TRINITY_DN38289_c0_g1,TRINITY_DN38353_c0_g4,TRINITY_DN38951_c1_g1,TRINITY_DN39159_c0_g8,TRINITY_DN39292_c0_g1,TRINITY_DN39454_c0_g1,TRINITY_DN39499_c1_g3,TRINITY_DN39656_c0_g4,TRINITY_DN39853_c0_g1,TRI…
GO:0003678	molecular_function	DNA helicase activity	10	1	TRINITY_DN46139_c0_g11
GO:0003682	molecular_function	chromatin binding	4	5	TRINITY_DN37598_c0_g1,TRINITY_DN48815_c0_g3,TRINITY_DN49750_c2_g1,TRINITY_DN53084_c0_g4,TRINITY_DN53912_c0_g2
GO:0003684	molecular_function	damaged DNA binding	7	1	TRINITY_DN41331_c3_g1
GO:0003689	molecular_function	DNA clamp loader activity	7	1	TRINITY_DN38696_c1_g4
GO:0003700	molecular_function	transcription factor activity, sequence-specific DNA binding	4	63	TRINITY_DN27174_c0_g1,TRINITY_DN35373_c0_g1,TRINITY_DN36962_c0_g1,TRINITY_DN37377_c2_g5,TRINITY_DN37398_c4_g6,TRINITY_DN37424_c0_g3,TRINITY_DN37840_c0_g4,TRINITY_DN37915_c0_g6,TRINITY_DN38227_c0_g7,TRINITY_DN38289_c0_g1,TRINITY_DN38353_c0_g4,TRINITY_DN38951_c1_g1,TRINITY_DN39292_c0_g1,TRINITY_DN39499_c1_g3,TRINITY_DN39656_c0_g4,TRINITY_DN39853_c0_g1,TRINITY_DN41167_c0_g3,TRINITY_DN41212_c0_g7,TRI…
GO:0003712	molecular_function	transcription cofactor activity	4	1	TRINITY_DN48501_c0_g2
GO:0003723	molecular_function	RNA binding	6	14	TRINITY_DN36043_c0_g1,TRINITY_DN37781_c0_g6,TRINITY_DN39584_c2_g4,TRINITY_DN40431_c0_g3,TRINITY_DN40478_c1_g2,TRINITY_DN4208_c0_g1,TRINITY_DN44444_c0_g1,TRINITY_DN49308_c0_g3,TRINITY_DN49794_c4_g4,TRINITY_DN50430_c0_g1,TRINITY_DN51193_c0_g2,TRINITY_DN53692_c0_g5,TRINITY_DN54065_c1_g5,TRINITY_DN61440_c0_g1
GO:0003729	molecular_function	mRNA binding	7	5	TRINITY_DN39584_c2_g4,TRINITY_DN40542_c1_g8,TRINITY_DN41331_c3_g1,TRINITY_DN50750_c4_g9,TRINITY_DN52073_c0_g1
GO:0003735	molecular_function	structural constituent of ribosome	4	25	TRINITY_DN17957_c0_g2,TRINITY_DN33164_c0_g1,TRINITY_DN36043_c0_g1,TRINITY_DN36426_c0_g17,TRINITY_DN37092_c0_g8,TRINITY_DN37447_c2_g6,TRINITY_DN37891_c0_g3,TRINITY_DN38416_c0_g1,TRINITY_DN40213_c0_g6,TRINITY_DN40468_c0_g8,TRINITY_DN40542_c1_g8,TRINITY_DN41331_c3_g1,TRINITY_DN41461_c0_g1,TRINITY_DN42062_c0_g9,TRINITY_DN4208_c0_g1,TRINITY_DN43540_c0_g4,TRINITY_DN43668_c0_g1,TRINITY_DN44326_c0_g2,TRI…
GO:0003743	molecular_function	translation initiation factor activity	8	1	TRINITY_DN34236_c0_g2
GO:0003746	molecular_function	translation elongation factor activity	8	3	TRINITY_DN42062_c0_g4,TRINITY_DN50300_c1_g4,TRINITY_DN58601_c0_g1
GO:0003755	molecular_function	peptidyl-prolyl cis-trans isomerase activity	6	2	TRINITY_DN42546_c0_g1,TRINITY_DN50242_c0_g2
GO:0003777	molecular_function	microtubule motor activity	10	1	TRINITY_DN43864_c0_g8
GO:0003779	molecular_function	actin binding	6	1	TRINITY_DN59681_c0_g1
GO:0003824	molecular_function	catalytic activity	3	5	TRINITY_DN46620_c0_g2,TRINITY_DN50727_c0_g1,TRINITY_DN50764_c1_g1,TRINITY_DN52998_c0_g10,TRINITY_DN55133_c1_g1
GO:0003841	molecular_function	1-acylglycerol-3-phosphate O-acyltransferase activity	9	1	TRINITY_DN46591_c0_g2
GO:0003843	molecular_function	1,3-beta-D-glucan synthase activity	8	1	TRINITY_DN56202_c0_g7
GO:0003852	molecular_function	2-isopropylmalate synthase activity	7	1	TRINITY_DN52513_c0_g5
GO:0003878	molecular_function	ATP citrate synthase activity	7	1	TRINITY_DN41629_c1_g4
GO:0003913	molecular_function	DNA photolyase activity	6	1	TRINITY_DN44568_c0_g2
GO:0003924	molecular_function	GTPase activity	9	5	TRINITY_DN15034_c0_g1,TRINITY_DN36825_c0_g3,TRINITY_DN37856_c0_g5,TRINITY_DN41205_c0_g8,TRINITY_DN42062_c0_g4
GO:0003993	molecular_function	acid phosphatase activity	8	2	TRINITY_DN36516_c2_g4,TRINITY_DN54949_c0_g2
GO:0004004	molecular_function	ATP-dependent RNA helicase activity	11	4	TRINITY_DN42713_c1_g1,TRINITY_DN44850_c0_g2,TRINITY_DN50500_c0_g4,TRINITY_DN51332_c0_g1
GO:0004020	molecular_function	adenylylsulfate kinase activity	7	1	TRINITY_DN48018_c0_g5
GO:0004040	molecular_function	amidase activity	7	1	TRINITY_DN55616_c0_g3
GO:0004129	molecular_function	cytochrome-c oxidase activity	6	1	TRINITY_DN3828_c0_g1
GO:0004144	molecular_function	diacylglycerol O-acyltransferase activity	9	1	TRINITY_DN39794_c0_g1
GO:0004150	molecular_function	dihydroneopterin aldolase activity	7	1	TRINITY_DN49102_c0_g1
GO:0004161	molecular_function	dimethylallyltranstransferase activity	7	1	TRINITY_DN55165_c0_g4
GO:0004169	molecular_function	dolichyl-phosphate-mannose-protein mannosyltransferase activity	8	1	TRINITY_DN44177_c0_g5
GO:0004175	molecular_function	endopeptidase activity	7	1	TRINITY_DN51985_c0_g1
GO:0004176	molecular_function	ATP-dependent peptidase activity	11	1	TRINITY_DN38866_c0_g5
GO:0004177	molecular_function	aminopeptidase activity	8	1	TRINITY_DN50066_c0_g2
GO:0004181	molecular_function	metallocarboxypeptidase activity	9	1	TRINITY_DN44229_c0_g1
GO:0004185	molecular_function	serine-type carboxypeptidase activity	9	1	TRINITY_DN40252_c0_g1
GO:0004190	molecular_function	aspartic-type endopeptidase activity	8	5	TRINITY_DN12447_c0_g1,TRINITY_DN36023_c0_g1,TRINITY_DN38050_c0_g1,TRINITY_DN44168_c0_g2,TRINITY_DN53521_c0_g9
GO:0004197	molecular_function	cysteine-type endopeptidase activity	8	3	TRINITY_DN37661_c0_g2,TRINITY_DN37772_c0_g6,TRINITY_DN48294_c0_g6
GO:0004222	molecular_function	metalloendopeptidase activity	8	1	TRINITY_DN44929_c1_g2
GO:0004252	molecular_function	serine-type endopeptidase activity	8	3	TRINITY_DN40028_c0_g4,TRINITY_DN50849_c0_g1,TRINITY_DN57019_c0_g4
GO:0004300	molecular_function	enoyl-CoA hydratase activity	7	1	TRINITY_DN52998_c0_g10
GO:0004311	molecular_function	farnesyltranstransferase activity	7	1	TRINITY_DN55165_c0_g4
GO:0004320	molecular_function	oleoyl-[acyl-carrier-protein] hydrolase activity	9	1	TRINITY_DN52881_c0_g3
GO:0004328	molecular_function	formamidase activity	7	1	TRINITY_DN52522_c0_g4
GO:0004337	molecular_function	geranyltranstransferase activity	7	1	TRINITY_DN55165_c0_g4
GO:0004364	molecular_function	glutathione transferase activity	6	1	TRINITY_DN48480_c0_g4
GO:0004366	molecular_function	glycerol-3-phosphate O-acyltransferase activity	8	1	TRINITY_DN56506_c0_g1
GO:0004368	molecular_function	glycerol-3-phosphate dehydrogenase activity	7	1	TRINITY_DN39024_c0_g4
GO:0004385	molecular_function	guanylate kinase activity	8	1	TRINITY_DN53676_c0_g1
GO:0004407	molecular_function	histone deacetylase activity	7	3	TRINITY_DN41421_c2_g1,TRINITY_DN44113_c0_g3,TRINITY_DN52134_c0_g1
GO:0004416	molecular_function	hydroxyacylglutathione hydrolase activity	7	1	TRINITY_DN56645_c0_g2
GO:0004430	molecular_function	1-phosphatidylinositol 4-kinase activity	8	1	TRINITY_DN40932_c0_g2
GO:0004439	molecular_function	phosphatidylinositol-4,5-bisphosphate 5-phosphatase activity	10	1	TRINITY_DN39467_c1_g5
GO:0004467	molecular_function	long-chain fatty acid-CoA ligase activity	8	1	TRINITY_DN42269_c0_g1
GO:0004477	molecular_function	methenyltetrahydrofolate cyclohydrolase activity	8	1	TRINITY_DN42922_c1_g1
GO:0004497	molecular_function	monooxygenase activity	5	1	TRINITY_DN46380_c0_g3
GO:0004518	molecular_function	nuclease activity	6	3	TRINITY_DN39899_c0_g3,TRINITY_DN51951_c0_g1,TRINITY_DN54065_c1_g5
GO:0004519	molecular_function	endonuclease activity	7	2	TRINITY_DN39899_c0_g3,TRINITY_DN41840_c1_g6
GO:0004523	molecular_function	RNA-DNA hybrid ribonuclease activity	10	1	TRINITY_DN51951_c0_g1
GO:0004525	molecular_function	ribonuclease III activity	10	1	TRINITY_DN51193_c0_g2
GO:0004527	molecular_function	exonuclease activity	7	1	TRINITY_DN39899_c0_g3
GO:0004534	molecular_function	5'-3' exoribonuclease activity	9	1	TRINITY_DN43270_c0_g1
GO:0004553	molecular_function	hydrolase activity, hydrolyzing O-glycosyl compounds	6	2	TRINITY_DN42759_c0_g3,TRINITY_DN46003_c0_g2
GO:0004556	molecular_function	alpha-amylase activity	8	1	TRINITY_DN42013_c0_g5
GO:0004564	molecular_function	beta-fructofuranosidase activity	7	1	TRINITY_DN36935_c0_g4
GO:0004568	molecular_function	chitinase activity	7	1	TRINITY_DN54826_c0_g9
GO:0004575	molecular_function	sucrose alpha-glucosidase activity	8	1	TRINITY_DN36935_c0_g4
GO:0004601	molecular_function	peroxidase activity	4	1	TRINITY_DN42498_c1_g3
GO:0004618	molecular_function	phosphoglycerate kinase activity	7	1	TRINITY_DN49794_c4_g1
GO:0004652	molecular_function	polynucleotide adenylyltransferase activity	8	1	TRINITY_DN49780_c0_g1
GO:0004672	molecular_function	protein kinase activity	7	9	TRINITY_DN37204_c0_g1,TRINITY_DN39993_c0_g1,TRINITY_DN41678_c0_g2,TRINITY_DN48141_c0_g1,TRINITY_DN49431_c2_g3,TRINITY_DN49858_c1_g3,TRINITY_DN49893_c2_g10,TRINITY_DN52667_c0_g4,TRINITY_DN54185_c1_g4
GO:0004674	molecular_function	protein serine/threonine kinase activity	8	26	TRINITY_DN35852_c3_g5,TRINITY_DN37399_c0_g1,TRINITY_DN39515_c0_g4,TRINITY_DN40928_c0_g5,TRINITY_DN40932_c0_g2,TRINITY_DN42542_c0_g3,TRINITY_DN45748_c0_g4,TRINITY_DN48141_c0_g1,TRINITY_DN49152_c0_g1,TRINITY_DN49431_c2_g3,TRINITY_DN49858_c1_g3,TRINITY_DN49893_c2_g10,TRINITY_DN50098_c0_g1,TRINITY_DN51760_c0_g4,TRINITY_DN52416_c0_g2,TRINITY_DN52667_c0_g4,TRINITY_DN53198_c1_g1,TRINITY_DN53697_c0_g1,TR…
GO:0004683	molecular_function	calmodulin-dependent protein kinase activity	9	2	TRINITY_DN48942_c0_g12,TRINITY_DN48942_c0_g5
GO:0004693	molecular_function	cyclin-dependent protein serine/threonine kinase activity	9	1	TRINITY_DN41678_c0_g2
GO:0004702	molecular_function	receptor signaling protein serine/threonine kinase activity		1	TRINITY_DN50442_c0_g1
GO:0004713	molecular_function	protein tyrosine kinase activity	8	1	TRINITY_DN52667_c0_g4
GO:0004721	molecular_function	phosphoprotein phosphatase activity	8	1	TRINITY_DN39515_c0_g4
GO:0004722	molecular_function	protein serine/threonine phosphatase activity	9	7	TRINITY_DN20132_c0_g2,TRINITY_DN39515_c0_g4,TRINITY_DN42385_c0_g2,TRINITY_DN54949_c0_g2,TRINITY_DN55363_c0_g3,TRINITY_DN55550_c0_g3,TRINITY_DN55550_c0_g4
GO:0004743	molecular_function	pyruvate kinase activity	7	1	TRINITY_DN46694_c0_g4
GO:0004748	molecular_function	ribonucleoside-diphosphate reductase activity, thioredoxin disulfide as acceptor	8	1	TRINITY_DN42906_c0_g1
GO:0004795	molecular_function	threonine synthase activity	7	1	TRINITY_DN41344_c0_g1
GO:0004812	molecular_function	aminoacyl-tRNA ligase activity	6	1	TRINITY_DN44326_c0_g2
GO:0004818	molecular_function	glutamate-tRNA ligase activity	7	1	TRINITY_DN50430_c0_g1
GO:0004819	molecular_function	glutamine-tRNA ligase activity	7	1	TRINITY_DN50430_c0_g1
GO:0004823	molecular_function	leucine-tRNA ligase activity	7	1	TRINITY_DN54403_c0_g1
GO:0004824	molecular_function	lysine-tRNA ligase activity	7	1	TRINITY_DN50750_c4_g9
GO:0004832	molecular_function	valine-tRNA ligase activity	7	1	TRINITY_DN51632_c0_g6
GO:0004839	molecular_function	ubiquitin activating enzyme activity	7	1	TRINITY_DN38831_c0_g4
GO:0004842	molecular_function	ubiquitin-protein transferase activity	6	29	TRINITY_DN38831_c0_g4,TRINITY_DN40324_c0_g5,TRINITY_DN40565_c1_g5,TRINITY_DN40928_c0_g5,TRINITY_DN41246_c0_g4,TRINITY_DN42303_c1_g1,TRINITY_DN44551_c0_g2,TRINITY_DN45819_c1_g1,TRINITY_DN46734_c0_g1,TRINITY_DN47466_c0_g4,TRINITY_DN48479_c0_g1,TRINITY_DN48649_c0_g1,TRINITY_DN48671_c0_g6,TRINITY_DN48764_c1_g8,TRINITY_DN48764_c1_g9,TRINITY_DN49534_c0_g3,TRINITY_DN51013_c0_g1,TRINITY_DN51595_c0_g1,TRI…
GO:0004857	molecular_function	enzyme inhibitor activity	5	1	TRINITY_DN35454_c0_g1
GO:0004871	molecular_function	signal transducer activity		1	TRINITY_DN58601_c0_g1
GO:0005085	molecular_function	guanyl-nucleotide exchange factor activity	7	1	TRINITY_DN48728_c0_g4
GO:0005086	molecular_function	ARF guanyl-nucleotide exchange factor activity	8	1	TRINITY_DN48728_c0_g4
GO:0005089	molecular_function	Rho guanyl-nucleotide exchange factor activity	9	1	TRINITY_DN56255_c0_g1
GO:0005096	molecular_function	GTPase activator activity	6	2	TRINITY_DN48373_c0_g2,TRINITY_DN48575_c0_g5
GO:0005198	molecular_function	structural molecule activity	3	1	TRINITY_DN50909_c0_g2
GO:0005215	molecular_function	transporter activity	3	4	TRINITY_DN41726_c0_g5,TRINITY_DN45175_c0_g1,TRINITY_DN47536_c1_g3,TRINITY_DN51031_c1_g1
GO:0005249	molecular_function	voltage-gated potassium channel activity	9	1	TRINITY_DN39722_c0_g2
GO:0005313	molecular_function	L-glutamate transmembrane transporter activity	8	1	TRINITY_DN40957_c0_g3
GO:0005337	molecular_function	nucleoside transmembrane transporter activity	6	2	TRINITY_DN44502_c0_g1,TRINITY_DN50807_c0_g3
GO:0005388	molecular_function	calcium-transporting ATPase activity	10	4	TRINITY_DN48685_c0_g6,TRINITY_DN53948_c0_g4,TRINITY_DN56282_c0_g1,TRINITY_DN56375_c0_g1
GO:0005459	molecular_function	UDP-galactose transmembrane transporter activity	8	1	TRINITY_DN38895_c0_g3
GO:0005504	molecular_function	fatty acid binding	5	1	TRINITY_DN49635_c1_g2
GO:0005506	molecular_function	iron ion binding	8	1	TRINITY_DN56093_c0_g5
GO:0005507	molecular_function	copper ion binding	8	10	TRINITY_DN37015_c0_g9,TRINITY_DN43475_c0_g1,TRINITY_DN43581_c0_g4,TRINITY_DN44960_c1_g3,TRINITY_DN46911_c0_g2,TRINITY_DN47078_c1_g5,TRINITY_DN51185_c0_g1,TRINITY_DN51624_c0_g3,TRINITY_DN52669_c1_g3,TRINITY_DN56229_c1_g3
GO:0005509	molecular_function	calcium ion binding	7	5	TRINITY_DN42013_c0_g5,TRINITY_DN42498_c1_g3,TRINITY_DN47983_c0_g1,TRINITY_DN48842_c0_g2,TRINITY_DN52516_c0_g1
GO:0005515	molecular_function	protein binding	4	71	TRINITY_DN37398_c4_g6,TRINITY_DN38068_c0_g2,TRINITY_DN38107_c1_g7,TRINITY_DN38376_c0_g6,TRINITY_DN38522_c0_g2,TRINITY_DN38683_c0_g1,TRINITY_DN39751_c0_g4,TRINITY_DN39766_c0_g4,TRINITY_DN39805_c0_g1,TRINITY_DN39805_c0_g2,TRINITY_DN39828_c1_g5,TRINITY_DN40024_c0_g1,TRINITY_DN40824_c0_g1,TRINITY_DN41386_c0_g1,TRINITY_DN41421_c2_g1,TRINITY_DN41678_c0_g2,TRINITY_DN42016_c0_g6,TRINITY_DN42288_c0_g3,TRI…
GO:0005516	molecular_function	calmodulin binding	5	5	TRINITY_DN46378_c0_g3,TRINITY_DN48942_c0_g12,TRINITY_DN48942_c0_g5,TRINITY_DN51660_c0_g1,TRINITY_DN55832_c1_g1
GO:0005524	molecular_function	ATP binding	5	69	TRINITY_DN13645_c0_g1,TRINITY_DN37204_c0_g1,TRINITY_DN38107_c1_g7,TRINITY_DN38683_c0_g1,TRINITY_DN39515_c0_g4,TRINITY_DN39805_c0_g1,TRINITY_DN39805_c0_g2,TRINITY_DN39993_c0_g1,TRINITY_DN40024_c0_g1,TRINITY_DN40824_c0_g1,TRINITY_DN40928_c0_g5,TRINITY_DN40932_c0_g2,TRINITY_DN41629_c1_g4,TRINITY_DN41678_c0_g2,TRINITY_DN42269_c0_g1,TRINITY_DN42294_c1_g1,TRINITY_DN42542_c0_g3,TRINITY_DN42808_c1_g4,TRI…
GO:0005525	molecular_function	GTP binding	8	5	TRINITY_DN15034_c0_g1,TRINITY_DN37856_c0_g5,TRINITY_DN41205_c0_g8,TRINITY_DN42062_c0_g4,TRINITY_DN47713_c0_g2
GO:0005528	molecular_function	FK506 binding	6	1	TRINITY_DN50242_c0_g2
GO:0005543	molecular_function	phospholipid binding	5	1	TRINITY_DN46325_c2_g3
GO:0005544	molecular_function	calcium-dependent phospholipid binding	6	1	TRINITY_DN47983_c0_g1
GO:0005545	molecular_function	1-phosphatidylinositol binding	7	1	TRINITY_DN41108_c0_g1
GO:0005575	cellular_component	cellular_component	2	8	TRINITY_DN15034_c0_g1,TRINITY_DN31103_c0_g2,TRINITY_DN39515_c0_g4,TRINITY_DN40480_c1_g2,TRINITY_DN44725_c0_g1,TRINITY_DN52522_c0_g4,TRINITY_DN54065_c1_g5,TRINITY_DN56361_c0_g1
GO:0005576	cellular_component	extracellular region	3	35	TRINITY_DN35899_c0_g1,TRINITY_DN38683_c0_g1,TRINITY_DN39805_c0_g1,TRINITY_DN39805_c0_g2,TRINITY_DN39823_c1_g2,TRINITY_DN40024_c0_g1,TRINITY_DN40243_c0_g1,TRINITY_DN40824_c0_g1,TRINITY_DN42013_c0_g5,TRINITY_DN42294_c1_g1,TRINITY_DN42759_c0_g3,TRINITY_DN42858_c0_g1,TRINITY_DN43645_c0_g1,TRINITY_DN44445_c1_g4,TRINITY_DN44530_c1_g1,TRINITY_DN46467_c0_g1,TRINITY_DN46620_c0_g2,TRINITY_DN47466_c0_g4,TRI…
GO:0005615	cellular_component	extracellular space	4	4	TRINITY_DN37661_c0_g2,TRINITY_DN37772_c0_g6,TRINITY_DN44229_c0_g1,TRINITY_DN48294_c0_g6
GO:0005618	cellular_component	cell wall	5	5	TRINITY_DN35899_c0_g1,TRINITY_DN40028_c0_g4,TRINITY_DN42759_c0_g3,TRINITY_DN47834_c0_g2,TRINITY_DN54182_c0_g1
GO:0005622	cellular_component	intracellular	4	13	TRINITY_DN15034_c0_g1,TRINITY_DN33164_c0_g1,TRINITY_DN37420_c0_g5,TRINITY_DN37856_c0_g5,TRINITY_DN41726_c0_g5,TRINITY_DN42062_c0_g4,TRINITY_DN48994_c0_g13,TRINITY_DN50611_c0_g5,TRINITY_DN50764_c1_g1,TRINITY_DN53020_c0_g4,TRINITY_DN55349_c0_g2,TRINITY_DN56763_c0_g1,TRINITY_DN59681_c0_g1
GO:0005623	cellular_component	cell	3	5	TRINITY_DN37856_c0_g5,TRINITY_DN46467_c0_g1,TRINITY_DN48994_c0_g13,TRINITY_DN50764_c1_g1,TRINITY_DN56763_c0_g1
GO:0005634	cellular_component	nucleus	6	229	TRINITY_DN13645_c0_g1,TRINITY_DN20132_c0_g2,TRINITY_DN23709_c0_g1,TRINITY_DN27174_c0_g1,TRINITY_DN27795_c0_g1,TRINITY_DN34286_c0_g1,TRINITY_DN35713_c1_g1,TRINITY_DN35852_c3_g5,TRINITY_DN36103_c2_g2,TRINITY_DN36657_c0_g4,TRINITY_DN36825_c0_g3,TRINITY_DN36935_c0_g4,TRINITY_DN36962_c0_g1,TRINITY_DN37192_c0_g1,TRINITY_DN37377_c2_g5,TRINITY_DN37398_c4_g6,TRINITY_DN37424_c0_g3,TRINITY_DN37451_c0_g5,TRI…
GO:0005635	cellular_component	nuclear envelope	6	2	TRINITY_DN44143_c1_g1,TRINITY_DN54805_c0_g1
GO:0005643	cellular_component	nuclear pore	4	1	TRINITY_DN54805_c0_g1
GO:0005654	cellular_component	nucleoplasm	6	3	TRINITY_DN39259_c0_g4,TRINITY_DN39899_c0_g3,TRINITY_DN52073_c0_g1
GO:0005663	cellular_component	DNA replication factor C complex	4	1	TRINITY_DN38696_c1_g4
GO:0005665	cellular_component	DNA-directed RNA polymerase II, core complex	7	2	TRINITY_DN46851_c0_g1,TRINITY_DN50972_c0_g3
GO:0005666	cellular_component	DNA-directed RNA polymerase III complex	8	1	TRINITY_DN50972_c0_g3
GO:0005667	cellular_component	transcription factor complex	4	1	TRINITY_DN43380_c0_g4
GO:0005677	cellular_component	chromatin silencing complex	6	1	TRINITY_DN42016_c0_g6
GO:0005681	cellular_component	spliceosomal complex	6	3	TRINITY_DN38068_c0_g2,TRINITY_DN51332_c0_g1,TRINITY_DN52073_c0_g1
GO:0005682	cellular_component	U5 snRNP	8	1	TRINITY_DN50500_c0_g4
GO:0005694	cellular_component	chromosome	6	2	TRINITY_DN48815_c0_g3,TRINITY_DN53506_c0_g1
GO:0005730	cellular_component	nucleolus	6	15	TRINITY_DN2473_c0_g1,TRINITY_DN39899_c0_g3,TRINITY_DN40542_c1_g8,TRINITY_DN41205_c0_g8,TRINITY_DN41331_c3_g1,TRINITY_DN43668_c0_g1,TRINITY_DN44113_c0_g3,TRINITY_DN44444_c0_g1,TRINITY_DN47168_c0_g2,TRINITY_DN48950_c1_g2,TRINITY_DN49794_c4_g4,TRINITY_DN50235_c0_g3,TRINITY_DN50764_c1_g1,TRINITY_DN51009_c0_g3,TRINITY_DN58601_c0_g1
GO:0005731	cellular_component	nucleolus organizer region	8	1	TRINITY_DN41766_c1_g5
GO:0005736	cellular_component	DNA-directed RNA polymerase I complex	7	1	TRINITY_DN50972_c0_g3
GO:0005737	cellular_component	cytoplasm	5	85	TRINITY_DN34828_c0_g1,TRINITY_DN35852_c3_g5,TRINITY_DN35855_c0_g1,TRINITY_DN36825_c0_g3,TRINITY_DN37598_c0_g1,TRINITY_DN37651_c0_g3,TRINITY_DN37856_c0_g5,TRINITY_DN37915_c0_g6,TRINITY_DN38037_c0_g7,TRINITY_DN38107_c1_g7,TRINITY_DN38522_c0_g2,TRINITY_DN38816_c0_g1,TRINITY_DN39326_c0_g1,TRINITY_DN39584_c2_g4,TRINITY_DN40488_c0_g4,TRINITY_DN41246_c0_g4,TRINITY_DN41344_c0_g1,TRINITY_DN41386_c0_g1,TRI…
GO:0005739	cellular_component	mitochondrion	6	55	TRINITY_DN35763_c0_g4,TRINITY_DN37054_c0_g2,TRINITY_DN37425_c0_g3,TRINITY_DN37451_c0_g5,TRINITY_DN38118_c0_g4,TRINITY_DN38217_c0_g1,TRINITY_DN38852_c0_g1,TRINITY_DN38866_c0_g5,TRINITY_DN39024_c0_g4,TRINITY_DN39145_c0_g4,TRINITY_DN39588_c0_g1,TRINITY_DN39899_c0_g3,TRINITY_DN39977_c2_g6,TRINITY_DN40154_c0_g3,TRINITY_DN40459_c0_g5,TRINITY_DN40478_c1_g2,TRINITY_DN41646_c0_g5,TRINITY_DN41726_c0_g5,TRI…
GO:0005743	cellular_component	mitochondrial inner membrane	6	3	TRINITY_DN39024_c0_g4,TRINITY_DN41331_c3_g1,TRINITY_DN52800_c0_g1
GO:0005747	cellular_component	mitochondrial respiratory chain complex I	7	1	TRINITY_DN55198_c0_g2
GO:0005750	cellular_component	mitochondrial respiratory chain complex III	6	1	TRINITY_DN52141_c0_g6
GO:0005751	cellular_component	mitochondrial respiratory chain complex IV	6	1	TRINITY_DN3828_c0_g1
GO:0005759	cellular_component	mitochondrial matrix	7	3	TRINITY_DN41331_c3_g1,TRINITY_DN47078_c1_g5,TRINITY_DN55203_c0_g3
GO:0005762	cellular_component	mitochondrial large ribosomal subunit	9	1	TRINITY_DN52553_c0_g3
GO:0005764	cellular_component	lysosome	8	3	TRINITY_DN37661_c0_g2,TRINITY_DN37772_c0_g6,TRINITY_DN48294_c0_g6
GO:0005768	cellular_component	endosome	7	6	TRINITY_DN35631_c0_g1,TRINITY_DN37054_c0_g2,TRINITY_DN46003_c0_g2,TRINITY_DN48842_c0_g2,TRINITY_DN51303_c0_g1,TRINITY_DN52675_c0_g1
GO:0005769	cellular_component	early endosome	8	2	TRINITY_DN46003_c0_g2,TRINITY_DN48728_c0_g4
GO:0005773	cellular_component	vacuole	6	6	TRINITY_DN36098_c0_g9,TRINITY_DN37856_c0_g5,TRINITY_DN48635_c0_g3,TRINITY_DN48842_c0_g2,TRINITY_DN51978_c0_g4,TRINITY_DN54182_c0_g1
GO:0005774	cellular_component	vacuolar membrane	7	10	TRINITY_DN39159_c0_g8,TRINITY_DN39467_c1_g5,TRINITY_DN46273_c2_g1,TRINITY_DN46361_c0_g3,TRINITY_DN46467_c0_g1,TRINITY_DN47078_c1_g5,TRINITY_DN48635_c0_g3,TRINITY_DN49794_c4_g1,TRINITY_DN51978_c0_g4,TRINITY_DN56160_c0_g1
GO:0005776	cellular_component	autophagosome	7	1	TRINITY_DN41722_c1_g7
GO:0005777	cellular_component	peroxisome	7	4	TRINITY_DN40742_c0_g1,TRINITY_DN41840_c1_g6,TRINITY_DN50764_c1_g1,TRINITY_DN52998_c0_g10
GO:0005778	cellular_component	peroxisomal membrane	8	1	TRINITY_DN45745_c0_g7
GO:0005783	cellular_component	endoplasmic reticulum	6	10	TRINITY_DN38690_c0_g2,TRINITY_DN42288_c0_g3,TRINITY_DN43745_c0_g1,TRINITY_DN44143_c1_g1,TRINITY_DN45346_c0_g5,TRINITY_DN46008_c0_g4,TRINITY_DN46361_c0_g3,TRINITY_DN46467_c0_g1,TRINITY_DN55856_c0_g4,TRINITY_DN58601_c0_g1
GO:0005789	cellular_component	endoplasmic reticulum membrane	5	6	TRINITY_DN42288_c0_g3,TRINITY_DN43745_c0_g1,TRINITY_DN44143_c1_g1,TRINITY_DN45346_c0_g5,TRINITY_DN50242_c0_g2,TRINITY_DN52924_c0_g2
GO:0005794	cellular_component	Golgi apparatus	6	20	TRINITY_DN35631_c0_g1,TRINITY_DN37054_c0_g2,TRINITY_DN37856_c0_g5,TRINITY_DN39159_c0_g8,TRINITY_DN41108_c0_g1,TRINITY_DN41726_c0_g5,TRINITY_DN45437_c0_g5,TRINITY_DN46003_c0_g2,TRINITY_DN46361_c0_g3,TRINITY_DN47078_c1_g5,TRINITY_DN47713_c0_g2,TRINITY_DN48529_c0_g1,TRINITY_DN48635_c0_g3,TRINITY_DN48842_c0_g2,TRINITY_DN49794_c4_g1,TRINITY_DN51031_c1_g1,TRINITY_DN51303_c0_g1,TRINITY_DN51913_c0_g3,TRI…
GO:0005795	cellular_component	Golgi stack	7	2	TRINITY_DN47713_c0_g2,TRINITY_DN55349_c0_g2
GO:0005802	cellular_component	trans-Golgi network	7	7	TRINITY_DN35631_c0_g1,TRINITY_DN37054_c0_g2,TRINITY_DN46003_c0_g2,TRINITY_DN47735_c0_g5,TRINITY_DN48728_c0_g4,TRINITY_DN48842_c0_g2,TRINITY_DN51303_c0_g1
GO:0005813	cellular_component	centrosome	7	1	TRINITY_DN41421_c2_g1
GO:0005819	cellular_component	spindle	6	4	TRINITY_DN47596_c1_g1,TRINITY_DN48764_c1_g8,TRINITY_DN52715_c1_g1,TRINITY_DN53084_c0_g4
GO:0005829	cellular_component	cytosol	6	61	TRINITY_DN13645_c0_g1,TRINITY_DN20132_c0_g2,TRINITY_DN23709_c0_g1,TRINITY_DN36103_c2_g2,TRINITY_DN36200_c1_g2,TRINITY_DN36935_c0_g4,TRINITY_DN37110_c0_g1,TRINITY_DN37419_c0_g4,TRINITY_DN37598_c0_g1,TRINITY_DN38107_c1_g7,TRINITY_DN38831_c0_g4,TRINITY_DN39159_c0_g8,TRINITY_DN39259_c0_g4,TRINITY_DN39588_c0_g1,TRINITY_DN39899_c0_g3,TRINITY_DN40257_c0_g1,TRINITY_DN40430_c0_g5,TRINITY_DN40932_c0_g2,TRI…
GO:0005840	cellular_component	ribosome	6	2	TRINITY_DN33164_c0_g1,TRINITY_DN44326_c0_g2
GO:0005844	cellular_component	polysome	5	1	TRINITY_DN41331_c3_g1
GO:0005852	cellular_component	eukaryotic translation initiation factor 3 complex	4	1	TRINITY_DN34236_c0_g2
GO:0005853	cellular_component	eukaryotic translation elongation factor 1 complex	4	1	TRINITY_DN58601_c0_g1
GO:0005856	cellular_component	cytoskeleton	6	1	TRINITY_DN59681_c0_g1
GO:0005871	cellular_component	kinesin complex	5	1	TRINITY_DN43864_c0_g8
GO:0005874	cellular_component	microtubule	7	4	TRINITY_DN38816_c0_g1,TRINITY_DN41421_c2_g1,TRINITY_DN47596_c1_g1,TRINITY_DN52715_c1_g1
GO:0005875	cellular_component	microtubule associated complex	4	2	TRINITY_DN41421_c2_g1,TRINITY_DN50235_c0_g3
GO:0005881	cellular_component	cytoplasmic microtubule	8	1	TRINITY_DN41421_c2_g1
GO:0005886	cellular_component	plasma membrane	4	88	TRINITY_DN35631_c0_g1,TRINITY_DN37204_c0_g1,TRINITY_DN37399_c0_g1,TRINITY_DN37856_c0_g5,TRINITY_DN37894_c0_g5,TRINITY_DN39159_c0_g8,TRINITY_DN39178_c1_g1,TRINITY_DN39614_c0_g4,TRINITY_DN39794_c0_g1,TRINITY_DN39993_c0_g1,TRINITY_DN40928_c0_g5,TRINITY_DN41108_c0_g1,TRINITY_DN41386_c0_g1,TRINITY_DN41678_c0_g2,TRINITY_DN41726_c0_g5,TRINITY_DN42380_c0_g1,TRINITY_DN42498_c1_g3,TRINITY_DN42542_c0_g3,TRI…
GO:0005887	cellular_component	integral component of plasma membrane	6	18	TRINITY_DN39722_c0_g2,TRINITY_DN40957_c0_g3,TRINITY_DN42498_c1_g3,TRINITY_DN43127_c0_g3,TRINITY_DN44884_c0_g3,TRINITY_DN46289_c0_g1,TRINITY_DN48685_c0_g6,TRINITY_DN48842_c0_g2,TRINITY_DN49742_c0_g1,TRINITY_DN50444_c0_g3,TRINITY_DN51181_c0_g2,TRINITY_DN53948_c0_g4,TRINITY_DN54071_c0_g1,TRINITY_DN54081_c0_g2,TRINITY_DN54097_c1_g2,TRINITY_DN55217_c0_g2,TRINITY_DN56282_c0_g1,TRINITY_DN56375_c0_g1
GO:0005901	cellular_component	caveola	8	1	TRINITY_DN41421_c2_g1
GO:0005905	cellular_component	clathrin-coated pit	4	1	TRINITY_DN41108_c0_g1
GO:0005925	cellular_component	focal adhesion	7	3	TRINITY_DN40542_c1_g8,TRINITY_DN41331_c3_g1,TRINITY_DN43668_c0_g1
GO:0005971	cellular_component	ribonucleoside-diphosphate reductase complex	7	1	TRINITY_DN42906_c0_g1
GO:0005975	biological_process	carbohydrate metabolic process	5	2	TRINITY_DN36935_c0_g4,TRINITY_DN42013_c0_g5
GO:0005982	biological_process	starch metabolic process	9	1	TRINITY_DN52782_c1_g2
GO:0006024	biological_process	glycosaminoglycan biosynthetic process	8	1	TRINITY_DN45138_c0_g2
GO:0006032	biological_process	chitin catabolic process	8	1	TRINITY_DN54826_c0_g9
GO:0006071	biological_process	glycerol metabolic process	8	1	TRINITY_DN39024_c0_g4
GO:0006072	biological_process	glycerol-3-phosphate metabolic process	8	1	TRINITY_DN39024_c0_g4
GO:0006085	biological_process	acetyl-CoA biosynthetic process	9	1	TRINITY_DN41629_c1_g4
GO:0006090	biological_process	pyruvate metabolic process	9	1	TRINITY_DN53067_c0_g4
GO:0006096	biological_process	glycolytic process	10	2	TRINITY_DN46694_c0_g4,TRINITY_DN49794_c4_g1
GO:0006122	biological_process	mitochondrial electron transport, ubiquinol to cytochrome c	8	1	TRINITY_DN52141_c0_g6
GO:0006123	biological_process	mitochondrial electron transport, cytochrome c to oxygen	10	1	TRINITY_DN3828_c0_g1
GO:0006127	biological_process	glycerophosphate shuttle	6	1	TRINITY_DN39024_c0_g4
GO:0006139	biological_process	nucleobase-containing compound metabolic process	6	1	TRINITY_DN50300_c1_g4
GO:0006260	biological_process	DNA replication	8	2	TRINITY_DN39899_c0_g3,TRINITY_DN53506_c0_g1
GO:0006261	biological_process	DNA-dependent DNA replication	9	1	TRINITY_DN38696_c1_g4
GO:0006265	biological_process	DNA topological change	8	1	TRINITY_DN49352_c0_g3
GO:0006268	biological_process	DNA unwinding involved in DNA replication	10	2	TRINITY_DN49352_c0_g3,TRINITY_DN51865_c0_g3
GO:0006281	biological_process	DNA repair	8	7	TRINITY_DN39460_c0_g6,TRINITY_DN39899_c0_g3,TRINITY_DN41331_c3_g1,TRINITY_DN44568_c0_g2,TRINITY_DN45257_c0_g4,TRINITY_DN48815_c0_g3,TRINITY_DN53084_c0_g4
GO:0006284	biological_process	base-excision repair	9	1	TRINITY_DN53506_c0_g1
GO:0006302	biological_process	double-strand break repair	9	1	TRINITY_DN53506_c0_g1
GO:0006306	biological_process	DNA methylation	10	1	TRINITY_DN49750_c2_g1
GO:0006310	biological_process	DNA recombination	8	2	TRINITY_DN39460_c0_g6,TRINITY_DN53506_c0_g1
GO:0006333	biological_process	chromatin assembly or disassembly	6	1	TRINITY_DN50300_c1_g4
GO:0006334	biological_process	nucleosome assembly	7	3	TRINITY_DN37598_c0_g1,TRINITY_DN38164_c0_g1,TRINITY_DN44037_c0_g4
GO:0006338	biological_process	chromatin remodeling	6	1	TRINITY_DN46139_c0_g11
GO:0006342	biological_process	chromatin silencing	5	1	TRINITY_DN49750_c2_g1
GO:0006351	biological_process	transcription, DNA-templated	8	69	TRINITY_DN36962_c0_g1,TRINITY_DN37377_c2_g5,TRINITY_DN37398_c4_g6,TRINITY_DN37424_c0_g3,TRINITY_DN37840_c0_g4,TRINITY_DN37915_c0_g6,TRINITY_DN38289_c0_g1,TRINITY_DN38353_c0_g4,TRINITY_DN38522_c0_g2,TRINITY_DN39292_c0_g1,TRINITY_DN39499_c1_g3,TRINITY_DN39656_c0_g4,TRINITY_DN39853_c0_g1,TRINITY_DN41167_c0_g3,TRINITY_DN41212_c0_g7,TRINITY_DN41331_c3_g1,TRINITY_DN41386_c0_g1,TRINITY_DN42016_c0_g6,TRI…
GO:0006352	biological_process	DNA-templated transcription, initiation	8	1	TRINITY_DN50300_c1_g4
GO:0006353	biological_process	DNA-templated transcription, termination	8	2	TRINITY_DN38376_c0_g6,TRINITY_DN39588_c0_g1
GO:0006355	biological_process	regulation of transcription, DNA-templated	8	84	TRINITY_DN27174_c0_g1,TRINITY_DN36962_c0_g1,TRINITY_DN37377_c2_g5,TRINITY_DN37398_c4_g6,TRINITY_DN37424_c0_g3,TRINITY_DN37451_c0_g5,TRINITY_DN37840_c0_g4,TRINITY_DN37915_c0_g6,TRINITY_DN38227_c0_g7,TRINITY_DN38289_c0_g1,TRINITY_DN38353_c0_g4,TRINITY_DN38522_c0_g2,TRINITY_DN38951_c1_g1,TRINITY_DN39292_c0_g1,TRINITY_DN39499_c1_g3,TRINITY_DN39656_c0_g4,TRINITY_DN39853_c0_g1,TRINITY_DN41167_c0_g3,TRI…
GO:0006357	biological_process	regulation of transcription from RNA polymerase II promoter	9	5	TRINITY_DN35373_c0_g1,TRINITY_DN48501_c0_g2,TRINITY_DN50300_c1_g4,TRINITY_DN51927_c0_g1,TRINITY_DN56166_c0_g1
GO:0006364	biological_process	rRNA processing	11	2	TRINITY_DN48837_c0_g2,TRINITY_DN54446_c0_g1
GO:0006366	biological_process	transcription from RNA polymerase II promoter	9	2	TRINITY_DN42202_c0_g1,TRINITY_DN48699_c0_g2
GO:0006368	biological_process	transcription elongation from RNA polymerase II promoter	9	2	TRINITY_DN50148_c0_g6,TRINITY_DN54361_c0_g4
GO:0006376	biological_process	mRNA splice site selection	9	1	TRINITY_DN39259_c0_g4
GO:0006378	biological_process	mRNA polyadenylation	12	1	TRINITY_DN49780_c0_g1
GO:0006396	biological_process	RNA processing	9	2	TRINITY_DN42713_c1_g1,TRINITY_DN45536_c0_g1
GO:0006397	biological_process	mRNA processing	10	2	TRINITY_DN40478_c1_g2,TRINITY_DN43270_c0_g1
GO:0006402	biological_process	mRNA catabolic process	10	1	TRINITY_DN54446_c0_g1
GO:0006406	biological_process	mRNA export from nucleus	11	1	TRINITY_DN51332_c0_g1
GO:0006407	biological_process	rRNA export from nucleus	11	1	TRINITY_DN36426_c0_g17
GO:0006412	biological_process	translation	8	18	TRINITY_DN33164_c0_g1,TRINITY_DN36043_c0_g1,TRINITY_DN36200_c1_g2,TRINITY_DN36426_c0_g17,TRINITY_DN37092_c0_g8,TRINITY_DN37447_c2_g6,TRINITY_DN40542_c1_g8,TRINITY_DN41331_c3_g1,TRINITY_DN42062_c0_g4,TRINITY_DN4208_c0_g1,TRINITY_DN43540_c0_g4,TRINITY_DN43668_c0_g1,TRINITY_DN44326_c0_g2,TRINITY_DN45918_c0_g17,TRINITY_DN47606_c0_g1,TRINITY_DN48992_c0_g1,TRINITY_DN51109_c0_g1,TRINITY_DN61440_c0_g1
GO:0006414	biological_process	translational elongation	8	3	TRINITY_DN42062_c0_g4,TRINITY_DN50300_c1_g4,TRINITY_DN58601_c0_g1
GO:0006417	biological_process	regulation of translation	9	2	TRINITY_DN38522_c0_g2,TRINITY_DN43668_c0_g1
GO:0006418	biological_process	tRNA aminoacylation for protein translation	12	1	TRINITY_DN50750_c4_g9
GO:0006424	biological_process	glutamyl-tRNA aminoacylation	13	1	TRINITY_DN50430_c0_g1
GO:0006425	biological_process	glutaminyl-tRNA aminoacylation	13	1	TRINITY_DN50430_c0_g1
GO:0006429	biological_process	leucyl-tRNA aminoacylation	13	1	TRINITY_DN54403_c0_g1
GO:0006430	biological_process	lysyl-tRNA aminoacylation	13	1	TRINITY_DN50750_c4_g9
GO:0006438	biological_process	valyl-tRNA aminoacylation	13	1	TRINITY_DN51632_c0_g6
GO:0006457	biological_process	protein folding	4	3	TRINITY_DN36103_c2_g2,TRINITY_DN43525_c1_g2,TRINITY_DN56293_c0_g7
GO:0006465	biological_process	signal peptide processing	8	1	TRINITY_DN50849_c0_g1
GO:0006468	biological_process	protein phosphorylation	9	22	TRINITY_DN37204_c0_g1,TRINITY_DN37399_c0_g1,TRINITY_DN39515_c0_g4,TRINITY_DN39993_c0_g1,TRINITY_DN40928_c0_g5,TRINITY_DN41678_c0_g2,TRINITY_DN42542_c0_g3,TRINITY_DN45748_c0_g4,TRINITY_DN48141_c0_g1,TRINITY_DN49152_c0_g1,TRINITY_DN49858_c1_g3,TRINITY_DN49893_c2_g10,TRINITY_DN50098_c0_g1,TRINITY_DN51760_c0_g4,TRINITY_DN52667_c0_g4,TRINITY_DN54185_c1_g4,TRINITY_DN54627_c0_g1,TRINITY_DN54684_c0_g4,TR…
GO:0006470	biological_process	protein dephosphorylation	9	3	TRINITY_DN20132_c0_g2,TRINITY_DN42385_c0_g2,TRINITY_DN55363_c0_g3
GO:0006476	biological_process	protein deacetylation	10	1	TRINITY_DN41421_c2_g1
GO:0006486	biological_process	protein glycosylation	9	1	TRINITY_DN45138_c0_g2
GO:0006508	biological_process	proteolysis	7	9	TRINITY_DN12447_c0_g1,TRINITY_DN36023_c0_g1,TRINITY_DN38050_c0_g1,TRINITY_DN38866_c0_g5,TRINITY_DN44168_c0_g2,TRINITY_DN49164_c0_g3,TRINITY_DN50066_c0_g2,TRINITY_DN50849_c0_g1,TRINITY_DN53521_c0_g9
GO:0006511	biological_process	ubiquitin-dependent protein catabolic process	10	4	TRINITY_DN41421_c2_g1,TRINITY_DN46734_c0_g1,TRINITY_DN48764_c1_g8,TRINITY_DN48764_c1_g9
GO:0006515	biological_process	misfolded or incompletely synthesized protein catabolic process	9	1	TRINITY_DN41421_c2_g1
GO:0006559	biological_process	L-phenylalanine catabolic process	11	1	TRINITY_DN54717_c0_g1
GO:0006606	biological_process	protein import into nucleus	11	1	TRINITY_DN36825_c0_g3
GO:0006607	biological_process	NLS-bearing protein import into nucleus	12	1	TRINITY_DN43727_c2_g4
GO:0006610	biological_process	ribosomal protein import into nucleus	12	1	TRINITY_DN43727_c2_g4
GO:0006621	biological_process	protein retention in ER lumen	9	1	TRINITY_DN43275_c0_g3
GO:0006623	biological_process	protein targeting to vacuole	12	3	TRINITY_DN37420_c0_g5,TRINITY_DN48842_c0_g2,TRINITY_DN53020_c0_g4
GO:0006629	biological_process	lipid metabolic process	5	1	TRINITY_DN41629_c1_g4
GO:0006631	biological_process	fatty acid metabolic process	9	2	TRINITY_DN42269_c0_g1,TRINITY_DN49635_c1_g2
GO:0006633	biological_process	fatty acid biosynthetic process	10	6	TRINITY_DN42269_c0_g1,TRINITY_DN43745_c0_g1,TRINITY_DN44180_c0_g4,TRINITY_DN52881_c0_g3,TRINITY_DN55203_c0_g3,TRINITY_DN56321_c0_g1
GO:0006635	biological_process	fatty acid beta-oxidation	11	1	TRINITY_DN52998_c0_g10
GO:0006636	biological_process	unsaturated fatty acid biosynthetic process	11	1	TRINITY_DN35937_c0_g1
GO:0006644	biological_process	phospholipid metabolic process	7	1	TRINITY_DN45346_c0_g5
GO:0006655	biological_process	phosphatidylglycerol biosynthetic process	10	1	TRINITY_DN56506_c0_g1
GO:0006694	biological_process	steroid biosynthetic process	7	1	TRINITY_DN52704_c0_g2
GO:0006730	biological_process	one-carbon metabolic process	5	1	TRINITY_DN42922_c1_g1
GO:0006749	biological_process	glutathione metabolic process	8	1	TRINITY_DN48480_c0_g4
GO:0006760	biological_process	folic acid-containing compound metabolic process	6	1	TRINITY_DN49102_c0_g1
GO:0006810	biological_process	transport	5	8	TRINITY_DN39614_c0_g4,TRINITY_DN41726_c0_g5,TRINITY_DN46008_c0_g4,TRINITY_DN47536_c1_g3,TRINITY_DN49405_c2_g1,TRINITY_DN49931_c0_g3,TRINITY_DN51031_c1_g1,TRINITY_DN56266_c0_g1
GO:0006812	biological_process	cation transport	7	1	TRINITY_DN39455_c0_g8
GO:0006817	biological_process	phosphate ion transport	9	1	TRINITY_DN56763_c0_g1
GO:0006820	biological_process	anion transport	7	1	TRINITY_DN46008_c0_g4
GO:0006857	biological_process	oligopeptide transport	9	5	TRINITY_DN39982_c2_g1,TRINITY_DN43643_c1_g6,TRINITY_DN45175_c0_g1,TRINITY_DN47536_c1_g3,TRINITY_DN56215_c1_g1
GO:0006869	biological_process	lipid transport	7	1	TRINITY_DN44250_c1_g2
GO:0006886	biological_process	intracellular protein transport	10	3	TRINITY_DN37856_c0_g5,TRINITY_DN41421_c2_g1,TRINITY_DN55349_c0_g2
GO:0006887	biological_process	exocytosis	7	1	TRINITY_DN47011_c0_g2
GO:0006888	biological_process	ER to Golgi vesicle-mediated transport	7	2	TRINITY_DN36098_c0_g9,TRINITY_DN37856_c0_g5
GO:0006891	biological_process	intra-Golgi vesicle-mediated transport	8	1	TRINITY_DN55349_c0_g2
GO:0006897	biological_process	endocytosis	7	4	TRINITY_DN35852_c3_g5,TRINITY_DN41108_c0_g1,TRINITY_DN48728_c0_g4,TRINITY_DN53697_c0_g1
GO:0006904	biological_process	vesicle docking involved in exocytosis	7	1	TRINITY_DN47011_c0_g2
GO:0006913	biological_process	nucleocytoplasmic transport	8	1	TRINITY_DN37856_c0_g5
GO:0006914	biological_process	autophagy	6	1	TRINITY_DN41722_c1_g7
GO:0006915	biological_process	apoptotic process	6	1	TRINITY_DN44143_c1_g1
GO:0006949	biological_process	syncytium formation	4	1	TRINITY_DN56093_c0_g5
GO:0006950	biological_process	response to stress	4	1	TRINITY_DN49110_c0_g4
GO:0006952	biological_process	defense response	5	43	TRINITY_DN37399_c0_g1,TRINITY_DN37419_c0_g4,TRINITY_DN38683_c0_g1,TRINITY_DN39656_c0_g4,TRINITY_DN39805_c0_g1,TRINITY_DN39805_c0_g2,TRINITY_DN40024_c0_g1,TRINITY_DN40824_c0_g1,TRINITY_DN41509_c0_g1,TRINITY_DN42294_c1_g1,TRINITY_DN42308_c0_g5,TRINITY_DN42498_c1_g3,TRINITY_DN42858_c0_g1,TRINITY_DN43432_c0_g1,TRINITY_DN43645_c0_g1,TRINITY_DN44444_c0_g1,TRINITY_DN46273_c2_g1,TRINITY_DN46972_c0_g1,TRI…
GO:0006955	biological_process	immune response	4	3	TRINITY_DN41205_c0_g8,TRINITY_DN48728_c0_g4,TRINITY_DN53115_c0_g4
GO:0006970	biological_process	response to osmotic stress	5	4	TRINITY_DN43939_c1_g3,TRINITY_DN44180_c0_g4,TRINITY_DN48504_c1_g1,TRINITY_DN49824_c0_g1
GO:0006974	biological_process	cellular response to DNA damage stimulus	6	1	TRINITY_DN51332_c0_g1
GO:0006979	biological_process	response to oxidative stress	5	3	TRINITY_DN46384_c0_g1,TRINITY_DN52782_c1_g2,TRINITY_DN57048_c0_g1
GO:0006983	biological_process	ER overload response	6	1	TRINITY_DN44143_c1_g1
GO:0006997	biological_process	nucleus organization	6	1	TRINITY_DN54805_c0_g1
GO:0007005	biological_process	mitochondrion organization	6	1	TRINITY_DN47078_c1_g5
GO:0007010	biological_process	cytoskeleton organization	6	1	TRINITY_DN38816_c0_g1
GO:0007015	biological_process	actin filament organization	6	1	TRINITY_DN52924_c0_g2
GO:0007018	biological_process	microtubule-based movement	5	1	TRINITY_DN43864_c0_g8
GO:0007026	biological_process	negative regulation of microtubule depolymerization	10	1	TRINITY_DN41421_c2_g1
GO:0007033	biological_process	vacuole organization	6	1	TRINITY_DN39467_c1_g5
GO:0007059	biological_process	chromosome segregation	4	5	TRINITY_DN41331_c3_g1,TRINITY_DN48764_c1_g8,TRINITY_DN48764_c1_g9,TRINITY_DN49352_c0_g3,TRINITY_DN53084_c0_g4
GO:0007062	biological_process	sister chromatid cohesion	5	1	TRINITY_DN53084_c0_g4
GO:0007064	biological_process	mitotic sister chromatid cohesion	6	2	TRINITY_DN48815_c0_g3,TRINITY_DN53084_c0_g4
GO:0007140	biological_process	male meiosis	5	1	TRINITY_DN48764_c1_g8
GO:0007155	biological_process	cell adhesion	4	1	TRINITY_DN37054_c0_g2
GO:0007165	biological_process	signal transduction	4	15	TRINITY_DN37419_c0_g4,TRINITY_DN39977_c2_g6,TRINITY_DN41509_c0_g1,TRINITY_DN44250_c1_g2,TRINITY_DN46273_c2_g1,TRINITY_DN48575_c0_g5,TRINITY_DN48668_c0_g3,TRINITY_DN48730_c1_g4,TRINITY_DN49107_c0_g5,TRINITY_DN50273_c0_g1,TRINITY_DN53881_c0_g1,TRINITY_DN55534_c0_g2,TRINITY_DN57409_c1_g2,TRINITY_DN57480_c1_g10,TRINITY_DN58601_c0_g1
GO:0007166	biological_process	cell surface receptor signaling pathway	5	1	TRINITY_DN56674_c0_g4
GO:0007169	biological_process	transmembrane receptor protein tyrosine kinase signaling pathway	7	2	TRINITY_DN49858_c1_g3,TRINITY_DN49893_c2_g10
GO:0007231	biological_process	osmosensory signaling pathway	5	1	TRINITY_DN42498_c1_g3
GO:0007264	biological_process	small GTPase mediated signal transduction	6	3	TRINITY_DN15034_c0_g1,TRINITY_DN37856_c0_g5,TRINITY_DN47713_c0_g2
GO:0007275	biological_process	multicellular organism development	4	6	TRINITY_DN39853_c0_g1,TRINITY_DN42028_c2_g2,TRINITY_DN44113_c0_g3,TRINITY_DN44177_c0_g5,TRINITY_DN48764_c1_g8,TRINITY_DN55751_c0_g4
GO:0007389	biological_process	pattern specification process	4	1	TRINITY_DN44785_c0_g1
GO:0007623	biological_process	circadian rhythm	4	1	TRINITY_DN46126_c0_g4
GO:0008013	molecular_function	beta-catenin binding	5	1	TRINITY_DN41421_c2_g1
GO:0008017	molecular_function	microtubule binding	7	4	TRINITY_DN38816_c0_g1,TRINITY_DN41331_c3_g1,TRINITY_DN41421_c2_g1,TRINITY_DN47596_c1_g1
GO:0008023	cellular_component	transcription elongation factor complex	4	1	TRINITY_DN51927_c0_g1
GO:0008061	molecular_function	chitin binding	5	1	TRINITY_DN54826_c0_g9
GO:0008097	molecular_function	5S rRNA binding	8	1	TRINITY_DN44326_c0_g2
GO:0008121	molecular_function	ubiquinol-cytochrome-c reductase activity	6	1	TRINITY_DN52141_c0_g6
GO:0008131	molecular_function	primary amine oxidase activity	7	1	TRINITY_DN43456_c0_g3
GO:0008139	molecular_function	nuclear localization sequence binding	7	1	TRINITY_DN43727_c2_g4
GO:0008142	molecular_function	oxysterol binding	7	1	TRINITY_DN44250_c1_g2
GO:0008150	biological_process	biological_process	2	79	TRINITY_DN13645_c0_g1,TRINITY_DN15034_c0_g1,TRINITY_DN27795_c0_g1,TRINITY_DN34286_c0_g1,TRINITY_DN35763_c0_g4,TRINITY_DN36657_c0_g4,TRINITY_DN36985_c0_g9,TRINITY_DN37192_c0_g1,TRINITY_DN37425_c0_g3,TRINITY_DN37781_c0_g6,TRINITY_DN38118_c0_g4,TRINITY_DN38119_c0_g7,TRINITY_DN38215_c0_g4,TRINITY_DN38216_c0_g8,TRINITY_DN38327_c0_g2,TRINITY_DN38338_c0_g1,TRINITY_DN38706_c1_g6,TRINITY_DN38746_c1_g7,TRI…
GO:0008195	molecular_function	phosphatidate phosphatase activity	8	1	TRINITY_DN46064_c0_g2
GO:0008202	biological_process	steroid metabolic process	6	1	TRINITY_DN44250_c1_g2
GO:0008219	biological_process	cell death	4	4	TRINITY_DN41386_c0_g1,TRINITY_DN44444_c0_g1,TRINITY_DN49794_c4_g4,TRINITY_DN53115_c0_g4
GO:0008233	molecular_function	peptidase activity	5	1	TRINITY_DN49164_c0_g3
GO:0008236	molecular_function	serine-type peptidase activity	6	1	TRINITY_DN50066_c0_g2
GO:0008237	molecular_function	metallopeptidase activity	7	1	TRINITY_DN38866_c0_g5
GO:0008270	molecular_function	zinc ion binding	8	23	TRINITY_DN38068_c0_g2,TRINITY_DN39701_c1_g1,TRINITY_DN41421_c2_g1,TRINITY_DN42362_c0_g3,TRINITY_DN43270_c0_g1,TRINITY_DN43946_c0_g1,TRINITY_DN44113_c0_g3,TRINITY_DN44275_c0_g1,TRINITY_DN44424_c0_g5,TRINITY_DN44929_c1_g2,TRINITY_DN46921_c0_g2,TRINITY_DN47466_c0_g4,TRINITY_DN47625_c0_g5,TRINITY_DN49834_c0_g1,TRINITY_DN50081_c0_g8,TRINITY_DN50972_c0_g3,TRINITY_DN52073_c0_g1,TRINITY_DN54558_c0_g11,TR…
GO:0008278	cellular_component	cohesin complex	4	1	TRINITY_DN53084_c0_g4
GO:0008283	biological_process	cell proliferation	3	3	TRINITY_DN37598_c0_g1,TRINITY_DN47596_c1_g1,TRINITY_DN54893_c0_g4
GO:0008284	biological_process	positive regulation of cell proliferation	7	2	TRINITY_DN41678_c0_g2,TRINITY_DN53307_c2_g2
GO:0008285	biological_process	negative regulation of cell proliferation	7	2	TRINITY_DN45552_c0_g2,TRINITY_DN48381_c1_g4
GO:0008289	molecular_function	lipid binding	4	8	TRINITY_DN41167_c0_g3,TRINITY_DN41212_c0_g7,TRINITY_DN42542_c0_g3,TRINITY_DN44250_c1_g2,TRINITY_DN53307_c2_g2,TRINITY_DN53509_c0_g4,TRINITY_DN54009_c1_g6,TRINITY_DN55534_c0_g2
GO:0008299	biological_process	isoprenoid biosynthetic process	8	1	TRINITY_DN55165_c0_g4
GO:0008340	biological_process	determination of adult lifespan	4	1	TRINITY_DN38107_c1_g7
GO:0008353	molecular_function	RNA polymerase II carboxy-terminal domain kinase activity	9	1	TRINITY_DN41678_c0_g2
GO:0008356	biological_process	asymmetric cell division	5	1	TRINITY_DN41678_c0_g2
GO:0008360	biological_process	regulation of cell shape	8	3	TRINITY_DN35852_c3_g5,TRINITY_DN52028_c1_g2,TRINITY_DN53697_c0_g1
GO:0008378	molecular_function	galactosyltransferase activity	7	1	TRINITY_DN51303_c0_g1
GO:0008380	biological_process	RNA splicing	10	1	TRINITY_DN40478_c1_g2
GO:0008395	molecular_function	steroid hydroxylase activity	6	1	TRINITY_DN42028_c2_g2
GO:0008422	molecular_function	beta-glucosidase activity	8	1	TRINITY_DN55761_c0_g1
GO:0008469	molecular_function	histone-arginine N-methyltransferase activity	9	2	TRINITY_DN42844_c1_g1,TRINITY_DN44258_c0_g2
GO:0008514	molecular_function	organic anion transmembrane transporter activity	7	2	TRINITY_DN35631_c0_g1,TRINITY_DN47375_c1_g4
GO:0008534	molecular_function	oxidized purine nucleobase lesion DNA N-glycosylase activity	9	1	TRINITY_DN41331_c3_g1
GO:0008540	cellular_component	proteasome regulatory particle, base subcomplex	4	1	TRINITY_DN51985_c0_g1
GO:0008553	molecular_function	hydrogen-exporting ATPase activity, phosphorylative mechanism	10	1	TRINITY_DN51181_c0_g2
GO:0008559	molecular_function	xenobiotic-transporting ATPase activity	9	1	TRINITY_DN51978_c0_g4
GO:0008565	molecular_function	protein transporter activity		4	TRINITY_DN37894_c0_g5,TRINITY_DN43727_c2_g4,TRINITY_DN48994_c0_g13,TRINITY_DN55349_c0_g2
GO:0008568	molecular_function	microtubule-severing ATPase activity	11	2	TRINITY_DN41558_c0_g9,TRINITY_DN48600_c0_g1
GO:0008607	molecular_function	phosphorylase kinase regulator activity	7	1	TRINITY_DN51927_c0_g1
GO:0008610	biological_process	lipid biosynthetic process	6	1	TRINITY_DN43745_c0_g1
GO:0008643	biological_process	carbohydrate transport	7	2	TRINITY_DN35631_c0_g1,TRINITY_DN47375_c1_g4
GO:0008654	biological_process	phospholipid biosynthetic process	8	1	TRINITY_DN45346_c0_g5
GO:0008720	molecular_function	D-lactate dehydrogenase activity	7	2	TRINITY_DN43841_c0_g5,TRINITY_DN52565_c0_g1
GO:0008728	molecular_function	GTP diphosphokinase activity	7	1	TRINITY_DN56516_c0_g2
GO:0008757	molecular_function	S-adenosylmethionine-dependent methyltransferase activity	7	1	TRINITY_DN44027_c1_g1
GO:0008810	molecular_function	cellulase activity	7	2	TRINITY_DN46003_c0_g2,TRINITY_DN54182_c0_g1
GO:0008891	molecular_function	glycolate oxidase activity	8	2	TRINITY_DN43841_c0_g5,TRINITY_DN52565_c0_g1
GO:0009055	molecular_function	electron carrier activity	5	4	TRINITY_DN39455_c0_g8,TRINITY_DN42842_c0_g3,TRINITY_DN48529_c0_g1,TRINITY_DN48909_c1_g2
GO:0009058	biological_process	biosynthetic process	4	1	TRINITY_DN52028_c1_g2
GO:0009060	biological_process	aerobic respiration	8	1	TRINITY_DN52141_c0_g6
GO:0009098	biological_process	leucine biosynthetic process	11	1	TRINITY_DN52513_c0_g5
GO:0009117	biological_process	nucleotide metabolic process	8	1	TRINITY_DN53676_c0_g1
GO:0009225	biological_process	nucleotide-sugar metabolic process	8	1	TRINITY_DN55133_c1_g1
GO:0009263	biological_process	deoxyribonucleotide biosynthetic process	10	1	TRINITY_DN42906_c0_g1
GO:0009295	cellular_component	nucleoid	3	2	TRINITY_DN49352_c0_g3,TRINITY_DN52028_c1_g2
GO:0009299	biological_process	mRNA transcription	9	1	TRINITY_DN58601_c0_g1
GO:0009331	cellular_component	glycerol-3-phosphate dehydrogenase complex	6	1	TRINITY_DN39024_c0_g4
GO:0009346	cellular_component	citrate lyase complex	4	1	TRINITY_DN41629_c1_g4
GO:0009378	molecular_function	four-way junction helicase activity	11	1	TRINITY_DN53506_c0_g1
GO:0009405	biological_process	pathogenesis	5	1	TRINITY_DN20132_c0_g2
GO:0009407	biological_process	toxin catabolic process	6	1	TRINITY_DN48480_c0_g4
GO:0009408	biological_process	response to heat	5	2	TRINITY_DN38107_c1_g7,TRINITY_DN47078_c1_g5
GO:0009409	biological_process	response to cold	5	5	TRINITY_DN38876_c0_g16,TRINITY_DN41678_c0_g2,TRINITY_DN42016_c0_g6,TRINITY_DN43745_c0_g1,TRINITY_DN52800_c0_g1
GO:0009411	biological_process	response to UV	7	1	TRINITY_DN57300_c1_g2
GO:0009414	biological_process	response to water deprivation	5	9	TRINITY_DN37398_c4_g6,TRINITY_DN38353_c0_g4,TRINITY_DN38876_c0_g16,TRINITY_DN44113_c0_g3,TRINITY_DN44143_c1_g1,TRINITY_DN49824_c0_g1,TRINITY_DN52782_c1_g2,TRINITY_DN55739_c1_g2,TRINITY_DN57300_c1_g2
GO:0009416	biological_process	response to light stimulus	6	3	TRINITY_DN43745_c0_g1,TRINITY_DN46271_c1_g7,TRINITY_DN47480_c0_g2
GO:0009504	cellular_component	cell plate	6	1	TRINITY_DN46003_c0_g2
GO:0009505	cellular_component	plant-type cell wall	6	2	TRINITY_DN36489_c0_g3,TRINITY_DN46911_c0_g2
GO:0009506	cellular_component	plasmodesma	5	26	TRINITY_DN37399_c0_g1,TRINITY_DN38327_c0_g2,TRINITY_DN39159_c0_g8,TRINITY_DN39178_c1_g1,TRINITY_DN39701_c1_g1,TRINITY_DN42016_c0_g6,TRINITY_DN42266_c0_g5,TRINITY_DN44275_c0_g1,TRINITY_DN46384_c0_g1,TRINITY_DN46911_c0_g2,TRINITY_DN46972_c0_g1,TRINITY_DN47168_c0_g2,TRINITY_DN47735_c0_g5,TRINITY_DN48635_c0_g3,TRINITY_DN49152_c0_g1,TRINITY_DN49794_c4_g1,TRINITY_DN49893_c2_g10,TRINITY_DN50300_c1_g4,TR…
GO:0009507	cellular_component	chloroplast	7	51	TRINITY_DN35855_c0_g1,TRINITY_DN36516_c2_g4,TRINITY_DN38118_c0_g4,TRINITY_DN38338_c0_g1,TRINITY_DN38376_c0_g6,TRINITY_DN39114_c0_g3,TRINITY_DN39159_c0_g8,TRINITY_DN39188_c0_g5,TRINITY_DN39455_c0_g8,TRINITY_DN39588_c0_g1,TRINITY_DN39766_c0_g4,TRINITY_DN39789_c0_g9,TRINITY_DN39828_c1_g5,TRINITY_DN40431_c0_g3,TRINITY_DN40742_c0_g1,TRINITY_DN40932_c0_g2,TRINITY_DN41205_c0_g8,TRINITY_DN41840_c1_g6,TRI…
GO:0009513	cellular_component	etioplast	7	1	TRINITY_DN55165_c0_g4
GO:0009523	cellular_component	photosystem II	7	1	TRINITY_DN41589_c0_g1
GO:0009524	cellular_component	phragmoplast	6	4	TRINITY_DN47596_c1_g1,TRINITY_DN47735_c0_g5,TRINITY_DN48764_c1_g8,TRINITY_DN50235_c0_g3
GO:0009534	cellular_component	chloroplast thylakoid	7	3	TRINITY_DN36516_c2_g4,TRINITY_DN50849_c0_g1,TRINITY_DN52516_c0_g1
GO:0009535	cellular_component	chloroplast thylakoid membrane	8	8	TRINITY_DN36516_c2_g4,TRINITY_DN38118_c0_g4,TRINITY_DN41589_c0_g1,TRINITY_DN44011_c0_g5,TRINITY_DN48994_c0_g13,TRINITY_DN49824_c0_g1,TRINITY_DN50849_c0_g1,TRINITY_DN52516_c0_g1
GO:0009536	cellular_component	plastid	6	9	TRINITY_DN38118_c0_g4,TRINITY_DN39828_c1_g5,TRINITY_DN42269_c0_g1,TRINITY_DN42842_c0_g3,TRINITY_DN44021_c1_g7,TRINITY_DN48994_c0_g13,TRINITY_DN55294_c1_g2,TRINITY_DN56266_c0_g1,TRINITY_DN56506_c0_g1
GO:0009543	cellular_component	chloroplast thylakoid lumen	8	2	TRINITY_DN36516_c2_g4,TRINITY_DN52516_c0_g1
GO:0009554	biological_process	megasporogenesis	7	1	TRINITY_DN52619_c1_g2
GO:0009555	biological_process	pollen development	6	4	TRINITY_DN41678_c0_g2,TRINITY_DN43584_c0_g3,TRINITY_DN51591_c0_g4,TRINITY_DN53358_c0_g1
GO:0009556	biological_process	microsporogenesis	7	2	TRINITY_DN42542_c0_g3,TRINITY_DN52619_c1_g2
GO:0009567	biological_process	double fertilization forming a zygote and endosperm	5	2	TRINITY_DN38274_c0_g4,TRINITY_DN55120_c1_g5
GO:0009569	cellular_component	chloroplast starch grain	8	1	TRINITY_DN39766_c0_g4
GO:0009570	cellular_component	chloroplast stroma	8	11	TRINITY_DN39455_c0_g8,TRINITY_DN42792_c0_g8,TRINITY_DN42980_c0_g4,TRINITY_DN49635_c1_g2,TRINITY_DN49794_c4_g1,TRINITY_DN49824_c0_g1,TRINITY_DN50849_c0_g1,TRINITY_DN52513_c0_g5,TRINITY_DN52516_c0_g1,TRINITY_DN53067_c0_g4,TRINITY_DN56506_c0_g1
GO:0009574	cellular_component	preprophase band	6	3	TRINITY_DN41678_c0_g2,TRINITY_DN47596_c1_g1,TRINITY_DN50235_c0_g3
GO:0009579	cellular_component	thylakoid	5	2	TRINITY_DN36516_c2_g4,TRINITY_DN52516_c0_g1
GO:0009611	biological_process	response to wounding	5	5	TRINITY_DN38289_c0_g1,TRINITY_DN40821_c3_g1,TRINITY_DN41589_c0_g1,TRINITY_DN43939_c1_g3,TRINITY_DN45175_c0_g1
GO:0009617	biological_process	response to bacterium	7	3	TRINITY_DN55739_c1_g2,TRINITY_DN59681_c0_g1,TRINITY_DN62159_c0_g1
GO:0009620	biological_process	response to fungus	7	2	TRINITY_DN39656_c0_g4,TRINITY_DN42308_c0_g5
GO:0009624	biological_process	response to nematode	7	6	TRINITY_DN42808_c1_g4,TRINITY_DN42903_c2_g4,TRINITY_DN45552_c0_g2,TRINITY_DN48381_c1_g4,TRINITY_DN54114_c0_g4,TRINITY_DN54114_c0_g7
GO:0009626	biological_process	plant-type hypersensitive response	6	1	TRINITY_DN53115_c0_g4
GO:0009636	biological_process	response to toxic substance	5	1	TRINITY_DN41421_c2_g1
GO:0009637	biological_process	response to blue light	7	1	TRINITY_DN50140_c0_g3
GO:0009639	biological_process	response to red or far red light	7	3	TRINITY_DN44275_c0_g1,TRINITY_DN49158_c0_g3,TRINITY_DN56504_c1_g2
GO:0009641	biological_process	shade avoidance	8	1	TRINITY_DN46126_c0_g4
GO:0009642	biological_process	response to light intensity	7	1	TRINITY_DN50849_c0_g1
GO:0009644	biological_process	response to high light intensity	8	2	TRINITY_DN41589_c0_g1,TRINITY_DN55739_c1_g2
GO:0009651	biological_process	response to salt stress	6	13	TRINITY_DN37398_c4_g6,TRINITY_DN38289_c0_g1,TRINITY_DN38353_c0_g4,TRINITY_DN39656_c0_g4,TRINITY_DN40932_c0_g2,TRINITY_DN41362_c0_g7,TRINITY_DN42308_c0_g5,TRINITY_DN43939_c1_g3,TRINITY_DN44113_c0_g3,TRINITY_DN44180_c0_g1,TRINITY_DN50411_c0_g1,TRINITY_DN55956_c1_g1,TRINITY_DN57300_c1_g2
GO:0009653	biological_process	anatomical structure morphogenesis	4	1	TRINITY_DN51591_c0_g4
GO:0009654	cellular_component	photosystem II oxygen evolving complex	6	1	TRINITY_DN52516_c0_g1
GO:0009658	biological_process	chloroplast organization	7	3	TRINITY_DN39828_c1_g5,TRINITY_DN48994_c0_g13,TRINITY_DN52028_c1_g2
GO:0009664	biological_process	plant-type cell wall organization	7	1	TRINITY_DN35899_c0_g1
GO:0009688	biological_process	abscisic acid biosynthetic process	11	1	TRINITY_DN49824_c0_g1
GO:0009693	biological_process	ethylene biosynthetic process	6	2	TRINITY_DN44444_c0_g1,TRINITY_DN49794_c4_g4
GO:0009705	cellular_component	plant-type vacuole membrane	8	2	TRINITY_DN52281_c0_g4,TRINITY_DN56763_c0_g1
GO:0009706	cellular_component	chloroplast inner membrane	7	2	TRINITY_DN38118_c0_g4,TRINITY_DN48994_c0_g13
GO:0009723	biological_process	response to ethylene	6	7	TRINITY_DN37424_c0_g3,TRINITY_DN38353_c0_g4,TRINITY_DN39656_c0_g4,TRINITY_DN41386_c0_g1,TRINITY_DN42308_c0_g5,TRINITY_DN42498_c1_g3,TRINITY_DN44180_c0_g1
GO:0009733	biological_process	response to auxin	6	10	TRINITY_DN37424_c0_g3,TRINITY_DN39499_c1_g3,TRINITY_DN44180_c0_g1,TRINITY_DN44785_c0_g1,TRINITY_DN45919_c1_g1,TRINITY_DN47480_c0_g2,TRINITY_DN50411_c0_g1,TRINITY_DN53307_c2_g2,TRINITY_DN53498_c0_g1,TRINITY_DN53560_c0_g1
GO:0009734	biological_process	auxin-activated signaling pathway	6	11	TRINITY_DN37424_c0_g3,TRINITY_DN38641_c0_g5,TRINITY_DN38778_c0_g9,TRINITY_DN39499_c1_g3,TRINITY_DN39853_c0_g1,TRINITY_DN44785_c0_g1,TRINITY_DN48764_c1_g8,TRINITY_DN48764_c1_g9,TRINITY_DN51591_c0_g4,TRINITY_DN53498_c0_g1,TRINITY_DN53560_c0_g1
GO:0009735	biological_process	response to cytokinin	6	2	TRINITY_DN41386_c0_g1,TRINITY_DN46003_c0_g2
GO:0009737	biological_process	response to abscisic acid	6	13	TRINITY_DN37398_c4_g6,TRINITY_DN38289_c0_g1,TRINITY_DN38353_c0_g4,TRINITY_DN38376_c0_g6,TRINITY_DN38876_c0_g16,TRINITY_DN39656_c0_g4,TRINITY_DN42013_c0_g5,TRINITY_DN42308_c0_g5,TRINITY_DN43939_c1_g3,TRINITY_DN44113_c0_g3,TRINITY_DN45175_c0_g1,TRINITY_DN52667_c0_g4,TRINITY_DN52782_c1_g2
GO:0009738	biological_process	abscisic acid-activated signaling pathway	6	5	TRINITY_DN37398_c4_g6,TRINITY_DN42498_c1_g3,TRINITY_DN48504_c1_g1,TRINITY_DN48942_c0_g12,TRINITY_DN48942_c0_g5
GO:0009739	biological_process	response to gibberellin	6	4	TRINITY_DN39157_c0_g4,TRINITY_DN42013_c0_g5,TRINITY_DN50411_c0_g1,TRINITY_DN57300_c1_g2
GO:0009742	biological_process	brassinosteroid mediated signaling pathway	7	3	TRINITY_DN39993_c0_g1,TRINITY_DN42542_c0_g3,TRINITY_DN46126_c0_g4
GO:0009751	biological_process	response to salicylic acid	6	8	TRINITY_DN37840_c0_g4,TRINITY_DN38289_c0_g1,TRINITY_DN38353_c0_g4,TRINITY_DN41362_c0_g7,TRINITY_DN45175_c0_g1,TRINITY_DN48909_c1_g2,TRINITY_DN50411_c0_g1,TRINITY_DN57300_c1_g2
GO:0009753	biological_process	response to jasmonic acid	6	6	TRINITY_DN38353_c0_g4,TRINITY_DN39656_c0_g4,TRINITY_DN41386_c0_g1,TRINITY_DN42308_c0_g5,TRINITY_DN45175_c0_g1,TRINITY_DN50411_c0_g1
GO:0009788	biological_process	negative regulation of abscisic acid-activated signaling pathway	9	1	TRINITY_DN43666_c1_g1
GO:0009793	biological_process	embryo development ending in seed dormancy	5	9	TRINITY_DN39114_c0_g3,TRINITY_DN41678_c0_g2,TRINITY_DN43584_c0_g3,TRINITY_DN44213_c1_g21,TRINITY_DN48764_c1_g9,TRINITY_DN48876_c0_g1,TRINITY_DN48994_c0_g13,TRINITY_DN51725_c0_g5,TRINITY_DN53557_c0_g3
GO:0009800	biological_process	cinnamic acid biosynthetic process	8	2	TRINITY_DN38289_c0_g1,TRINITY_DN54717_c0_g1
GO:0009807	biological_process	lignan biosynthetic process	8	1	TRINITY_DN51384_c0_g2
GO:0009809	biological_process	lignin biosynthetic process	8	6	TRINITY_DN43475_c0_g1,TRINITY_DN44960_c1_g3,TRINITY_DN51185_c0_g1,TRINITY_DN51624_c0_g3,TRINITY_DN56229_c1_g3,TRINITY_DN62159_c0_g1
GO:0009813	biological_process	flavonoid biosynthetic process	6	3	TRINITY_DN44180_c0_g1,TRINITY_DN44180_c0_g4,TRINITY_DN49635_c1_g2
GO:0009816	biological_process	defense response to bacterium, incompatible interaction	7	1	TRINITY_DN49431_c2_g3
GO:0009825	biological_process	multidimensional cell growth	5	1	TRINITY_DN52924_c0_g2
GO:0009826	biological_process	unidimensional cell growth	7	2	TRINITY_DN35899_c0_g1,TRINITY_DN46003_c0_g2
GO:0009828	biological_process	plant-type cell wall loosening	9	1	TRINITY_DN35899_c0_g1
GO:0009831	biological_process	plant-type cell wall modification involved in multidimensional cell growth	9	1	TRINITY_DN35899_c0_g1
GO:0009832	biological_process	plant-type cell wall biogenesis	6	1	TRINITY_DN38816_c0_g1
GO:0009845	biological_process	seed germination	4	1	TRINITY_DN56504_c1_g2
GO:0009850	biological_process	auxin metabolic process	5	1	TRINITY_DN53560_c0_g1
GO:0009853	biological_process	photorespiration	6	1	TRINITY_DN55198_c0_g2
GO:0009855	biological_process	determination of bilateral symmetry	6	3	TRINITY_DN41167_c0_g3,TRINITY_DN41212_c0_g7,TRINITY_DN54009_c1_g6
GO:0009863	biological_process	salicylic acid mediated signaling pathway	5	1	TRINITY_DN48909_c1_g2
GO:0009867	biological_process	jasmonic acid mediated signaling pathway	6	1	TRINITY_DN48909_c1_g2
GO:0009873	biological_process	ethylene-activated signaling pathway	7	5	TRINITY_DN38353_c0_g4,TRINITY_DN41386_c0_g1,TRINITY_DN42498_c1_g3,TRINITY_DN48764_c1_g8,TRINITY_DN48764_c1_g9
GO:0009881	molecular_function	photoreceptor activity	5	1	TRINITY_DN44568_c0_g2
GO:0009886	biological_process	post-embryonic morphogenesis	5	1	TRINITY_DN37451_c0_g5
GO:0009887	biological_process	organ morphogenesis	5	1	TRINITY_DN41167_c0_g3
GO:0009892	biological_process	negative regulation of metabolic process	6	1	TRINITY_DN38289_c0_g1
GO:0009901	biological_process	anther dehiscence	6	1	TRINITY_DN48946_c0_g2
GO:0009908	biological_process	flower development	6	9	TRINITY_DN37915_c0_g6,TRINITY_DN39499_c1_g3,TRINITY_DN42016_c0_g6,TRINITY_DN46006_c0_g2,TRINITY_DN46281_c0_g1,TRINITY_DN46790_c1_g2,TRINITY_DN47799_c0_g3,TRINITY_DN49210_c1_g2,TRINITY_DN49829_c0_g2
GO:0009909	biological_process	regulation of flower development	8	1	TRINITY_DN46271_c1_g7
GO:0009913	biological_process	epidermal cell differentiation	7	1	TRINITY_DN43745_c0_g1
GO:0009916	molecular_function	alternative oxidase activity	7	1	TRINITY_DN52800_c0_g1
GO:0009922	molecular_function	fatty acid elongase activity	8	1	TRINITY_DN55701_c0_g1
GO:0009931	molecular_function	calcium-dependent protein serine/threonine kinase activity	9	2	TRINITY_DN48942_c0_g12,TRINITY_DN48942_c0_g5
GO:0009941	cellular_component	chloroplast envelope	7	9	TRINITY_DN38118_c0_g4,TRINITY_DN38866_c0_g5,TRINITY_DN39455_c0_g8,TRINITY_DN39828_c1_g5,TRINITY_DN42269_c0_g1,TRINITY_DN48994_c0_g13,TRINITY_DN50849_c0_g1,TRINITY_DN52516_c0_g1,TRINITY_DN56266_c0_g1
GO:0009944	biological_process	polarity specification of adaxial/abaxial axis	6	2	TRINITY_DN41212_c0_g7,TRINITY_DN54009_c1_g6
GO:0009955	biological_process	adaxial/abaxial pattern specification	6	1	TRINITY_DN41212_c0_g7
GO:0009956	biological_process	radial pattern formation	6	1	TRINITY_DN54009_c1_g6
GO:0009960	biological_process	endosperm development	5	1	TRINITY_DN44432_c0_g9
GO:0009965	biological_process	leaf morphogenesis	6	4	TRINITY_DN41167_c0_g3,TRINITY_DN44213_c1_g21,TRINITY_DN50140_c0_g3,TRINITY_DN53557_c0_g3
GO:0009967	biological_process	positive regulation of signal transduction	8	1	TRINITY_DN41421_c2_g1
GO:0009982	molecular_function	pseudouridine synthase activity	6	2	TRINITY_DN2473_c0_g1,TRINITY_DN53091_c0_g1
GO:0009992	biological_process	cellular water homeostasis	8	1	TRINITY_DN54071_c0_g1
GO:0010005	cellular_component	cortical microtubule, transverse to long axis	10	1	TRINITY_DN41678_c0_g2
GO:0010014	biological_process	meristem initiation	4	4	TRINITY_DN41167_c0_g3,TRINITY_DN41212_c0_g7,TRINITY_DN53307_c2_g2,TRINITY_DN54009_c1_g6
GO:0010020	biological_process	chloroplast fission	8	1	TRINITY_DN52028_c1_g2
GO:0010023	biological_process	proanthocyanidin biosynthetic process	8	1	TRINITY_DN44180_c0_g4
GO:0010027	biological_process	thylakoid membrane organization	7	1	TRINITY_DN48262_c0_g1
GO:0010030	biological_process	positive regulation of seed germination	10	1	TRINITY_DN55609_c0_g4
GO:0010033	biological_process	response to organic substance	5	1	TRINITY_DN41421_c2_g1
GO:0010050	biological_process	vegetative phase change	5	1	TRINITY_DN53560_c0_g1
GO:0010051	biological_process	xylem and phloem pattern formation	6	3	TRINITY_DN38816_c0_g1,TRINITY_DN47735_c0_g5,TRINITY_DN54009_c1_g6
GO:0010067	biological_process	procambium histogenesis	7	2	TRINITY_DN51760_c0_g4,TRINITY_DN53307_c2_g2
GO:0010069	biological_process	zygote asymmetric cytokinesis in embryo sac	8	1	TRINITY_DN49750_c2_g1
GO:0010072	biological_process	primary shoot apical meristem specification	5	4	TRINITY_DN39853_c0_g1,TRINITY_DN41212_c0_g7,TRINITY_DN51840_c0_g7,TRINITY_DN53307_c2_g2
GO:0010073	biological_process	meristem maintenance	4	4	TRINITY_DN41167_c0_g3,TRINITY_DN46006_c0_g2,TRINITY_DN46281_c0_g1,TRINITY_DN49829_c0_g2
GO:0010075	biological_process	regulation of meristem growth	7	1	TRINITY_DN41167_c0_g3
GO:0010082	biological_process	regulation of root meristem growth	8	1	TRINITY_DN40154_c0_g3
GO:0010087	biological_process	phloem or xylem histogenesis	6	1	TRINITY_DN41167_c0_g3
GO:0010088	biological_process	phloem development	7	1	TRINITY_DN47735_c0_g5
GO:0010089	biological_process	xylem development	7	2	TRINITY_DN53307_c2_g2,TRINITY_DN54009_c1_g6
GO:0010090	biological_process	trichome morphogenesis	8	1	TRINITY_DN52924_c0_g2
GO:0010093	biological_process	specification of floral organ identity	5	3	TRINITY_DN46006_c0_g2,TRINITY_DN46281_c0_g1,TRINITY_DN49829_c0_g2
GO:0010119	biological_process	regulation of stomatal movement	6	1	TRINITY_DN42498_c1_g3
GO:0010150	biological_process	leaf senescence	6	2	TRINITY_DN44444_c0_g1,TRINITY_DN49794_c4_g4
GO:0010152	biological_process	pollen maturation	5	1	TRINITY_DN42542_c0_g3
GO:0010158	biological_process	abaxial cell fate specification	6	1	TRINITY_DN53560_c0_g1
GO:0010192	biological_process	mucilage biosynthetic process	6	2	TRINITY_DN46324_c0_g5,TRINITY_DN51303_c0_g1
GO:0010200	biological_process	response to chitin	7	2	TRINITY_DN44428_c0_g8,TRINITY_DN57300_c1_g2
GO:0010206	biological_process	photosystem II repair	9	1	TRINITY_DN36516_c2_g4
GO:0010207	biological_process	photosystem II assembly	8	1	TRINITY_DN39789_c0_g9
GO:0010208	biological_process	pollen wall assembly	7	1	TRINITY_DN51591_c0_g4
GO:0010214	biological_process	seed coat development	5	1	TRINITY_DN51303_c0_g1
GO:0010228	biological_process	vegetative to reproductive phase transition of meristem	5	3	TRINITY_DN42016_c0_g6,TRINITY_DN47799_c0_g3,TRINITY_DN54675_c1_g2
GO:0010239	biological_process	chloroplast mRNA processing	11	1	TRINITY_DN38376_c0_g6
GO:0010262	biological_process	somatic embryogenesis	6	1	TRINITY_DN43584_c0_g3
GO:0010268	biological_process	brassinosteroid homeostasis	8	1	TRINITY_DN42028_c2_g2
GO:0010283	molecular_function	pinoresinol reductase activity	7	1	TRINITY_DN51384_c0_g2
GO:0010284	molecular_function	lariciresinol reductase activity	7	1	TRINITY_DN51384_c0_g2
GO:0010286	biological_process	heat acclimation	6	1	TRINITY_DN41386_c0_g1
GO:0010289	biological_process	homogalacturonan biosynthetic process	9	1	TRINITY_DN37054_c0_g2
GO:0010305	biological_process	leaf vascular tissue pattern formation	7	1	TRINITY_DN40565_c1_g5
GO:0010311	biological_process	lateral root formation	5	2	TRINITY_DN37424_c0_g3,TRINITY_DN37598_c0_g1
GO:0010321	biological_process	regulation of vegetative phase change	8	2	TRINITY_DN37915_c0_g6,TRINITY_DN49210_c1_g2
GO:0010337	biological_process	regulation of salicylic acid metabolic process	8	1	TRINITY_DN53115_c0_g4
GO:0010392	biological_process	galactoglucomannan metabolic process	8	1	TRINITY_DN51303_c0_g1
GO:0010411	biological_process	xyloglucan metabolic process	9	1	TRINITY_DN42759_c0_g3
GO:0010425	biological_process	DNA methylation on cytosine within a CNG sequence	12	1	TRINITY_DN49750_c2_g1
GO:0010468	biological_process	regulation of gene expression	7	3	TRINITY_DN39114_c0_g3,TRINITY_DN41840_c1_g6,TRINITY_DN51332_c0_g1
GO:0010469	biological_process	regulation of receptor activity	8	1	TRINITY_DN41421_c2_g1
GO:0010492	biological_process	maintenance of shoot apical meristem identity	6	1	TRINITY_DN43888_c0_g1
GO:0010501	biological_process	RNA secondary structure unwinding	9	3	TRINITY_DN44850_c0_g2,TRINITY_DN50500_c0_g4,TRINITY_DN51332_c0_g1
GO:0010571	biological_process	positive regulation of nuclear cell cycle DNA replication	9	1	TRINITY_DN46139_c0_g11
GO:0010582	biological_process	floral meristem determinacy	5	1	TRINITY_DN53560_c0_g1
GO:0010584	biological_process	pollen exine formation	8	1	TRINITY_DN48946_c0_g2
GO:0010587	biological_process	miRNA catabolic process	11	1	TRINITY_DN43270_c0_g1
GO:0010634	biological_process	positive regulation of epithelial cell migration	9	1	TRINITY_DN41421_c2_g1
GO:0010821	biological_process	regulation of mitochondrion organization	8	1	TRINITY_DN41421_c2_g1
GO:0010870	biological_process	positive regulation of receptor biosynthetic process	9	1	TRINITY_DN41421_c2_g1
GO:0010928	biological_process	regulation of auxin mediated signaling pathway	8	1	TRINITY_DN40565_c1_g5
GO:0010941	biological_process	regulation of cell death	6	1	TRINITY_DN58601_c0_g1
GO:0010977	biological_process	negative regulation of neuron projection development	11	1	TRINITY_DN41421_c2_g1
GO:0012505	cellular_component	endomembrane system	4	1	TRINITY_DN46325_c2_g3
GO:0015012	biological_process	heparan sulfate proteoglycan biosynthetic process	10	1	TRINITY_DN45138_c0_g2
GO:0015031	biological_process	protein transport	9	11	TRINITY_DN37894_c0_g5,TRINITY_DN39982_c2_g1,TRINITY_DN41722_c1_g7,TRINITY_DN41726_c0_g5,TRINITY_DN43275_c0_g3,TRINITY_DN43643_c1_g6,TRINITY_DN47713_c0_g2,TRINITY_DN48728_c0_g4,TRINITY_DN51031_c1_g1,TRINITY_DN52164_c0_g2,TRINITY_DN54805_c0_g1
GO:0015035	molecular_function	protein disulfide oxidoreductase activity	7	2	TRINITY_DN39455_c0_g8,TRINITY_DN48909_c1_g2
GO:0015038	molecular_function	glutathione disulfide oxidoreductase activity	8	1	TRINITY_DN39455_c0_g8
GO:0015079	molecular_function	potassium ion transmembrane transporter activity	9	1	TRINITY_DN56879_c0_g2
GO:0015095	molecular_function	magnesium ion transmembrane transporter activity	9	1	TRINITY_DN48698_c0_g2
GO:0015116	molecular_function	sulfate transmembrane transporter activity	8	3	TRINITY_DN43127_c0_g3,TRINITY_DN54097_c1_g2,TRINITY_DN55217_c0_g2
GO:0015140	molecular_function	malate transmembrane transporter activity	9	1	TRINITY_DN52281_c0_g4
GO:0015171	molecular_function	amino acid transmembrane transporter activity	7	1	TRINITY_DN46822_c1_g2
GO:0015179	molecular_function	L-amino acid transmembrane transporter activity	8	2	TRINITY_DN44884_c0_g3,TRINITY_DN50444_c0_g3
GO:0015184	molecular_function	L-cystine transmembrane transporter activity	9	1	TRINITY_DN56160_c0_g1
GO:0015189	molecular_function	L-lysine transmembrane transporter activity	7	1	TRINITY_DN40957_c0_g3
GO:0015203	molecular_function	polyamine transmembrane transporter activity	5	2	TRINITY_DN44884_c0_g3,TRINITY_DN50444_c0_g3
GO:0015204	molecular_function	urea transmembrane transporter activity	6	1	TRINITY_DN49742_c0_g1
GO:0015220	molecular_function	choline transmembrane transporter activity	5	1	TRINITY_DN47735_c0_g5
GO:0015248	molecular_function	sterol transporter activity	5	1	TRINITY_DN52704_c0_g2
GO:0015250	molecular_function	water channel activity	7	1	TRINITY_DN54071_c0_g1
GO:0015254	molecular_function	glycerol channel activity	7	1	TRINITY_DN54071_c0_g1
GO:0015293	molecular_function	symporter activity	7	1	TRINITY_DN49742_c0_g1
GO:0015297	molecular_function	antiporter activity	7	4	TRINITY_DN39455_c0_g8,TRINITY_DN40957_c0_g3,TRINITY_DN44884_c0_g3,TRINITY_DN50444_c0_g3
GO:0015629	cellular_component	actin cytoskeleton	7	1	TRINITY_DN59681_c0_g1
GO:0015811	biological_process	L-cystine transport	12	1	TRINITY_DN56160_c0_g1
GO:0015833	biological_process	peptide transport	8	1	TRINITY_DN39982_c2_g1
GO:0015858	biological_process	nucleoside transport	8	2	TRINITY_DN44502_c0_g1,TRINITY_DN50807_c0_g3
GO:0015864	biological_process	pyrimidine nucleoside transport	9	2	TRINITY_DN44502_c0_g1,TRINITY_DN50807_c0_g3
GO:0015871	biological_process	choline transport	7	1	TRINITY_DN47735_c0_g5
GO:0015914	biological_process	phospholipid transport	8	1	TRINITY_DN52704_c0_g2
GO:0015935	cellular_component	small ribosomal subunit	7	2	TRINITY_DN36200_c1_g2,TRINITY_DN41461_c0_g1
GO:0015969	biological_process	guanosine tetraphosphate metabolic process	11	1	TRINITY_DN56516_c0_g2
GO:0015979	biological_process	photosynthesis	5	2	TRINITY_DN41589_c0_g1,TRINITY_DN53067_c0_g4
GO:0016020	cellular_component	membrane	3	29	TRINITY_DN35899_c0_g1,TRINITY_DN36098_c0_g9,TRINITY_DN37856_c0_g5,TRINITY_DN37894_c0_g5,TRINITY_DN38118_c0_g4,TRINITY_DN39828_c1_g5,TRINITY_DN39982_c2_g1,TRINITY_DN40542_c1_g8,TRINITY_DN40932_c0_g2,TRINITY_DN41108_c0_g1,TRINITY_DN41509_c0_g1,TRINITY_DN42269_c0_g1,TRINITY_DN43643_c1_g6,TRINITY_DN43668_c0_g1,TRINITY_DN43745_c0_g1,TRINITY_DN45175_c0_g1,TRINITY_DN46008_c0_g4,TRINITY_DN47536_c1_g3,TRI…
GO:0016021	cellular_component	integral component of membrane	5	80	TRINITY_DN35631_c0_g1,TRINITY_DN35713_c1_g1,TRINITY_DN36516_c2_g4,TRINITY_DN37054_c0_g2,TRINITY_DN37204_c0_g1,TRINITY_DN37651_c0_g3,TRINITY_DN37894_c0_g5,TRINITY_DN38118_c0_g4,TRINITY_DN38119_c0_g7,TRINITY_DN38327_c0_g2,TRINITY_DN38338_c0_g1,TRINITY_DN38690_c0_g2,TRINITY_DN38706_c1_g6,TRINITY_DN38876_c0_g16,TRINITY_DN39188_c0_g5,TRINITY_DN39828_c1_g5,TRINITY_DN39982_c2_g1,TRINITY_DN40243_c0_g1,TR…
GO:0016024	biological_process	CDP-diacylglycerol biosynthetic process	11	1	TRINITY_DN56506_c0_g1
GO:0016032	biological_process	viral process	6	3	TRINITY_DN48728_c0_g4,TRINITY_DN48764_c1_g8,TRINITY_DN48764_c1_g9
GO:0016042	biological_process	lipid catabolic process	6	1	TRINITY_DN49390_c0_g5
GO:0016051	biological_process	carbohydrate biosynthetic process	6	2	TRINITY_DN37054_c0_g2,TRINITY_DN51913_c0_g3
GO:0016055	biological_process	Wnt signaling pathway	7	2	TRINITY_DN35852_c3_g5,TRINITY_DN53697_c0_g1
GO:0016075	biological_process	rRNA catabolic process	11	2	TRINITY_DN51009_c0_g3,TRINITY_DN54446_c0_g1
GO:0016117	biological_process	carotenoid biosynthetic process	11	1	TRINITY_DN55165_c0_g4
GO:0016125	biological_process	sterol metabolic process	7	1	TRINITY_DN42028_c2_g2
GO:0016132	biological_process	brassinosteroid biosynthetic process	9	1	TRINITY_DN42028_c2_g2
GO:0016161	molecular_function	beta-amylase activity	8	1	TRINITY_DN35855_c0_g1
GO:0016168	molecular_function	chlorophyll binding	6	1	TRINITY_DN41589_c0_g1
GO:0016192	biological_process	vesicle-mediated transport	6	2	TRINITY_DN47713_c0_g2,TRINITY_DN48728_c0_g4
GO:0016208	molecular_function	AMP binding	5	1	TRINITY_DN56321_c0_g1
GO:0016234	cellular_component	inclusion body	5	1	TRINITY_DN41421_c2_g1
GO:0016235	cellular_component	aggresome	6	1	TRINITY_DN41421_c2_g1
GO:0016236	biological_process	macroautophagy	7	1	TRINITY_DN41421_c2_g1
GO:0016295	molecular_function	myristoyl-[acyl-carrier-protein] hydrolase activity	9	1	TRINITY_DN52881_c0_g3
GO:0016296	molecular_function	palmitoyl-[acyl-carrier-protein] hydrolase activity	9	1	TRINITY_DN52881_c0_g3
GO:0016297	molecular_function	acyl-[acyl-carrier-protein] hydrolase activity	8	1	TRINITY_DN52881_c0_g3
GO:0016301	molecular_function	kinase activity	6	19	TRINITY_DN37204_c0_g1,TRINITY_DN39993_c0_g1,TRINITY_DN40928_c0_g5,TRINITY_DN40932_c0_g2,TRINITY_DN41678_c0_g2,TRINITY_DN42542_c0_g3,TRINITY_DN45257_c0_g4,TRINITY_DN46694_c0_g4,TRINITY_DN48141_c0_g1,TRINITY_DN49431_c2_g3,TRINITY_DN49893_c2_g10,TRINITY_DN50098_c0_g1,TRINITY_DN50764_c1_g1,TRINITY_DN51760_c0_g4,TRINITY_DN52667_c0_g4,TRINITY_DN53067_c0_g4,TRINITY_DN54185_c1_g4,TRINITY_DN54627_c0_g1,TR…
GO:0016310	biological_process	phosphorylation	7	9	TRINITY_DN37204_c0_g1,TRINITY_DN40932_c0_g2,TRINITY_DN45257_c0_g4,TRINITY_DN48141_c0_g1,TRINITY_DN50764_c1_g1,TRINITY_DN53067_c0_g4,TRINITY_DN53676_c0_g1,TRINITY_DN54627_c0_g1,TRINITY_DN55414_c0_g4
GO:0016311	biological_process	dephosphorylation	7	2	TRINITY_DN36516_c2_g4,TRINITY_DN54949_c0_g2
GO:0016363	cellular_component	nuclear matrix	6	1	TRINITY_DN53084_c0_g4
GO:0016413	molecular_function	O-acetyltransferase activity	8	1	TRINITY_DN45437_c0_g5
GO:0016442	cellular_component	RISC complex	6	1	TRINITY_DN51193_c0_g2
GO:0016444	biological_process	somatic cell DNA recombination	9	1	TRINITY_DN37598_c0_g1
GO:0016482	biological_process	cytosolic transport	7	1	TRINITY_DN39259_c0_g4
GO:0016485	biological_process	protein processing	8	1	TRINITY_DN44929_c1_g2
GO:0016491	molecular_function	oxidoreductase activity	4	6	TRINITY_DN37904_c0_g1,TRINITY_DN42266_c0_g5,TRINITY_DN43118_c0_g7,TRINITY_DN43456_c0_g3,TRINITY_DN48529_c0_g1,TRINITY_DN53044_c1_g1
GO:0016538	molecular_function	cyclin-dependent protein serine/threonine kinase regulator activity	7	1	TRINITY_DN55145_c0_g1
GO:0016567	biological_process	protein ubiquitination	11	6	TRINITY_DN40928_c0_g5,TRINITY_DN42362_c0_g3,TRINITY_DN46734_c0_g1,TRINITY_DN48764_c1_g8,TRINITY_DN48764_c1_g9,TRINITY_DN55583_c1_g1
GO:0016573	biological_process	histone acetylation	10	1	TRINITY_DN48501_c0_g2
GO:0016575	biological_process	histone deacetylation	11	2	TRINITY_DN41421_c2_g1,TRINITY_DN52134_c0_g1
GO:0016579	biological_process	protein deubiquitination	9	1	TRINITY_DN38563_c0_g1
GO:0016602	cellular_component	CCAAT-binding factor complex	7	4	TRINITY_DN43584_c0_g3,TRINITY_DN46176_c0_g1,TRINITY_DN53413_c0_g1,TRINITY_DN55120_c1_g5
GO:0016607	cellular_component	nuclear speck	8	1	TRINITY_DN38068_c0_g2
GO:0016614	molecular_function	oxidoreductase activity, acting on CH-OH group of donors	5	2	TRINITY_DN52821_c0_g1,TRINITY_DN56266_c0_g1
GO:0016688	molecular_function	L-ascorbate peroxidase activity	5	1	TRINITY_DN57048_c0_g1
GO:0016717	molecular_function	oxidoreductase activity, acting on paired donors, with oxidation of a pair of donors resulting in the reduction of molecular oxygen to two molecules of water	6	1	TRINITY_DN35937_c0_g1
GO:0016722	molecular_function	oxidoreductase activity, oxidizing metal ions	5	9	TRINITY_DN37015_c0_g9,TRINITY_DN43475_c0_g1,TRINITY_DN43581_c0_g4,TRINITY_DN44960_c1_g3,TRINITY_DN46911_c0_g2,TRINITY_DN51185_c0_g1,TRINITY_DN51624_c0_g3,TRINITY_DN52669_c1_g3,TRINITY_DN56229_c1_g3
GO:0016740	molecular_function	transferase activity	4	7	TRINITY_DN45138_c0_g2,TRINITY_DN48837_c0_g2,TRINITY_DN49506_c1_g1,TRINITY_DN51047_c0_g2,TRINITY_DN51303_c0_g1,TRINITY_DN51951_c0_g1,TRINITY_DN56727_c0_g2
GO:0016746	molecular_function	transferase activity, transferring acyl groups	5	3	TRINITY_DN43745_c0_g1,TRINITY_DN45346_c0_g5,TRINITY_DN54558_c0_g11
GO:0016747	molecular_function	transferase activity, transferring acyl groups other than amino-acyl groups	6	2	TRINITY_DN40252_c0_g1,TRINITY_DN43745_c0_g1
GO:0016757	molecular_function	transferase activity, transferring glycosyl groups	5	9	TRINITY_DN37054_c0_g2,TRINITY_DN39766_c0_g4,TRINITY_DN45138_c0_g2,TRINITY_DN46384_c0_g1,TRINITY_DN49506_c1_g1,TRINITY_DN51047_c0_g2,TRINITY_DN51303_c0_g1,TRINITY_DN51913_c0_g3,TRINITY_DN56727_c0_g2
GO:0016758	molecular_function	transferase activity, transferring hexosyl groups	6	1	TRINITY_DN37054_c0_g2
GO:0016759	molecular_function	cellulose synthase activity	8	2	TRINITY_DN49506_c1_g1,TRINITY_DN56727_c0_g2
GO:0016762	molecular_function	xyloglucan:xyloglucosyl transferase activity	8	1	TRINITY_DN42759_c0_g3
GO:0016773	molecular_function	phosphotransferase activity, alcohol group as acceptor	6	1	TRINITY_DN40932_c0_g2
GO:0016787	molecular_function	hydrolase activity	4	11	TRINITY_DN40742_c0_g1,TRINITY_DN41421_c2_g1,TRINITY_DN43615_c0_g2,TRINITY_DN44113_c0_g3,TRINITY_DN47834_c0_g2,TRINITY_DN48946_c0_g2,TRINITY_DN49110_c0_g4,TRINITY_DN50708_c0_g1,TRINITY_DN55550_c0_g3,TRINITY_DN55550_c0_g4,TRINITY_DN55956_c1_g1
GO:0016788	molecular_function	hydrolase activity, acting on ester bonds	5	1	TRINITY_DN49390_c0_g5
GO:0016791	molecular_function	phosphatase activity	7	1	TRINITY_DN43816_c0_g3
GO:0016798	molecular_function	hydrolase activity, acting on glycosyl bonds	5	1	TRINITY_DN42759_c0_g3
GO:0016832	molecular_function	aldehyde-lyase activity	6	1	TRINITY_DN52821_c0_g1
GO:0016874	molecular_function	ligase activity	4	4	TRINITY_DN40928_c0_g5,TRINITY_DN42362_c0_g3,TRINITY_DN52028_c1_g2,TRINITY_DN55583_c1_g1
GO:0016881	molecular_function	acid-amino acid ligase activity	6	1	TRINITY_DN52028_c1_g2
GO:0016884	molecular_function	carbon-nitrogen ligase activity, with glutamine as amido-N-donor	6	1	TRINITY_DN55616_c0_g3
GO:0016887	molecular_function	ATPase activity	9	5	TRINITY_DN13645_c0_g1,TRINITY_DN38107_c1_g7,TRINITY_DN43864_c0_g8,TRINITY_DN46008_c0_g4,TRINITY_DN46139_c0_g11
GO:0016972	molecular_function	thiol oxidase activity	7	1	TRINITY_DN38217_c0_g1
GO:0017022	molecular_function	myosin binding	6	1	TRINITY_DN37651_c0_g3
GO:0017040	molecular_function	ceramidase activity	7	1	TRINITY_DN46467_c0_g1
GO:0017111	molecular_function	nucleoside-triphosphatase activity	8	1	TRINITY_DN13645_c0_g1
GO:0017119	cellular_component	Golgi transport complex	7	1	TRINITY_DN48842_c0_g2
GO:0017148	biological_process	negative regulation of translation	10	2	TRINITY_DN39506_c0_g8,TRINITY_DN41331_c3_g1
GO:0018024	molecular_function	histone-lysine N-methyltransferase activity	9	1	TRINITY_DN47625_c0_g5
GO:0018105	biological_process	peptidyl-serine phosphorylation	10	4	TRINITY_DN35852_c3_g5,TRINITY_DN48942_c0_g12,TRINITY_DN48942_c0_g5,TRINITY_DN53697_c0_g1
GO:0018298	biological_process	protein-chromophore linkage	9	1	TRINITY_DN44568_c0_g2
GO:0019005	cellular_component	SCF ubiquitin ligase complex	7	20	TRINITY_DN40324_c0_g5,TRINITY_DN40565_c1_g5,TRINITY_DN44551_c0_g2,TRINITY_DN45819_c1_g1,TRINITY_DN46734_c0_g1,TRINITY_DN48479_c0_g1,TRINITY_DN48649_c0_g1,TRINITY_DN48671_c0_g6,TRINITY_DN48764_c1_g8,TRINITY_DN48764_c1_g9,TRINITY_DN49534_c0_g3,TRINITY_DN51013_c0_g1,TRINITY_DN51595_c0_g1,TRINITY_DN52098_c0_g1,TRINITY_DN54893_c0_g4,TRINITY_DN55650_c0_g2,TRINITY_DN56908_c0_g1,TRINITY_DN56908_c0_g2,TRI…
GO:0019048	biological_process	modulation by virus of host morphology or physiology	7	1	TRINITY_DN38522_c0_g2
GO:0019154	molecular_function	glycolate dehydrogenase activity	6	2	TRINITY_DN43841_c0_g5,TRINITY_DN52565_c0_g1
GO:0019199	molecular_function	transmembrane receptor protein kinase activity	8	1	TRINITY_DN42542_c0_g3
GO:0019239	molecular_function	deaminase activity	5	1	TRINITY_DN53091_c0_g1
GO:0019243	biological_process	methylglyoxal catabolic process to D-lactate via S-lactoyl-glutathione	11	1	TRINITY_DN56645_c0_g2
GO:0019252	biological_process	starch biosynthetic process	10	1	TRINITY_DN39766_c0_g4
GO:0019310	biological_process	inositol catabolic process	8	1	TRINITY_DN56093_c0_g5
GO:0019432	biological_process	triglyceride biosynthetic process	10	1	TRINITY_DN39794_c0_g1
GO:0019538	biological_process	protein metabolic process	6	1	TRINITY_DN50797_c0_g7
GO:0019563	biological_process	glycerol catabolic process	9	1	TRINITY_DN39024_c0_g4
GO:0019684	biological_process	photosynthesis, light reaction	6	1	TRINITY_DN52516_c0_g1
GO:0019748	biological_process	secondary metabolic process	4	1	TRINITY_DN40252_c0_g1
GO:0019781	molecular_function	NEDD8 activating enzyme activity	7	1	TRINITY_DN50626_c0_g2
GO:0019843	molecular_function	rRNA binding	7	1	TRINITY_DN38376_c0_g6
GO:0019853	biological_process	L-ascorbic acid biosynthetic process	8	1	TRINITY_DN56093_c0_g5
GO:0019896	biological_process	axonal transport of mitochondrion	8	1	TRINITY_DN41421_c2_g1
GO:0019898	cellular_component	extrinsic component of membrane	4	4	TRINITY_DN37420_c0_g5,TRINITY_DN46325_c2_g3,TRINITY_DN52516_c0_g1,TRINITY_DN53020_c0_g4
GO:0019901	molecular_function	protein kinase binding	7	1	TRINITY_DN41331_c3_g1
GO:0019941	biological_process	modification-dependent protein catabolic process	9	1	TRINITY_DN38831_c0_g4
GO:0019953	biological_process	sexual reproduction	4	3	TRINITY_DN46006_c0_g2,TRINITY_DN46281_c0_g1,TRINITY_DN49829_c0_g2
GO:0020020	cellular_component	food vacuole	11	1	TRINITY_DN36098_c0_g9
GO:0020037	molecular_function	heme binding	6	1	TRINITY_DN57048_c0_g1
GO:0022625	cellular_component	cytosolic large ribosomal subunit	8	8	TRINITY_DN17957_c0_g2,TRINITY_DN36043_c0_g1,TRINITY_DN37092_c0_g8,TRINITY_DN40213_c0_g6,TRINITY_DN42062_c0_g9,TRINITY_DN4208_c0_g1,TRINITY_DN45918_c0_g17,TRINITY_DN61440_c0_g1
GO:0022626	cellular_component	cytosolic ribosome	7	2	TRINITY_DN47078_c1_g5,TRINITY_DN47375_c1_g4
GO:0022627	cellular_component	cytosolic small ribosomal subunit	8	13	TRINITY_DN33164_c0_g1,TRINITY_DN36426_c0_g17,TRINITY_DN36782_c1_g1,TRINITY_DN37447_c2_g6,TRINITY_DN37891_c0_g3,TRINITY_DN38416_c0_g1,TRINITY_DN40542_c1_g8,TRINITY_DN41331_c3_g1,TRINITY_DN43540_c0_g4,TRINITY_DN43668_c0_g1,TRINITY_DN47606_c0_g1,TRINITY_DN50478_c0_g2,TRINITY_DN51109_c0_g1
GO:0022857	molecular_function	transmembrane transporter activity	4	4	TRINITY_DN39614_c0_g4,TRINITY_DN49405_c2_g1,TRINITY_DN49931_c0_g3,TRINITY_DN52164_c0_g2
GO:0022900	biological_process	electron transport chain	6	1	TRINITY_DN42842_c0_g3
GO:0030001	biological_process	metal ion transport	8	1	TRINITY_DN39326_c0_g1
GO:0030014	cellular_component	CCR4-NOT complex	4	1	TRINITY_DN42983_c2_g1
GO:0030015	cellular_component	CCR4-NOT core complex	4	1	TRINITY_DN39506_c0_g8
GO:0030095	cellular_component	chloroplast photosystem II	8	1	TRINITY_DN52516_c0_g1
GO:0030125	cellular_component	clathrin vesicle coat	8	1	TRINITY_DN50909_c0_g2
GO:0030133	cellular_component	transport vesicle	7	1	TRINITY_DN37651_c0_g3
GO:0030136	cellular_component	clathrin-coated vesicle	8	1	TRINITY_DN41108_c0_g1
GO:0030154	biological_process	cell differentiation	5	15	TRINITY_DN37598_c0_g1,TRINITY_DN38227_c0_g7,TRINITY_DN41167_c0_g3,TRINITY_DN41212_c0_g7,TRINITY_DN44213_c1_g21,TRINITY_DN46006_c0_g2,TRINITY_DN46281_c0_g1,TRINITY_DN46790_c1_g2,TRINITY_DN49829_c0_g2,TRINITY_DN50140_c0_g3,TRINITY_DN51760_c0_g4,TRINITY_DN52619_c1_g2,TRINITY_DN53307_c2_g2,TRINITY_DN53557_c0_g3,TRINITY_DN54009_c1_g6
GO:0030162	biological_process	regulation of proteolysis	8	1	TRINITY_DN54893_c0_g4
GO:0030163	biological_process	protein catabolic process	7	5	TRINITY_DN12447_c0_g1,TRINITY_DN36023_c0_g1,TRINITY_DN38050_c0_g1,TRINITY_DN44168_c0_g2,TRINITY_DN53521_c0_g9
GO:0030170	molecular_function	pyridoxal phosphate binding	6	1	TRINITY_DN41344_c0_g1
GO:0030173	cellular_component	integral component of Golgi membrane	7	2	TRINITY_DN38895_c0_g3,TRINITY_DN45504_c0_g5
GO:0030176	cellular_component	integral component of endoplasmic reticulum membrane	7	3	TRINITY_DN38895_c0_g3,TRINITY_DN45504_c0_g5,TRINITY_DN50148_c0_g7
GO:0030182	biological_process	neuron differentiation	6	1	TRINITY_DN41421_c2_g1
GO:0030218	biological_process	erythrocyte differentiation	7	1	TRINITY_DN43668_c0_g1
GO:0030244	biological_process	cellulose biosynthetic process	11	3	TRINITY_DN46003_c0_g2,TRINITY_DN49506_c1_g1,TRINITY_DN56727_c0_g2
GO:0030245	biological_process	cellulose catabolic process	11	1	TRINITY_DN46003_c0_g2
GO:0030246	molecular_function	carbohydrate binding	4	1	TRINITY_DN46096_c0_g3
GO:0030247	molecular_function	polysaccharide binding	5	1	TRINITY_DN54182_c0_g1
GO:0030276	molecular_function	clathrin binding	5	1	TRINITY_DN41108_c0_g1
GO:0030286	cellular_component	dynein complex	5	1	TRINITY_DN41421_c2_g1
GO:0030301	biological_process	cholesterol transport	9	1	TRINITY_DN52704_c0_g2
GO:0030307	biological_process	positive regulation of cell growth	7	1	TRINITY_DN46139_c0_g11
GO:0030366	molecular_function	molybdopterin synthase activity	7	1	TRINITY_DN40257_c0_g1
GO:0030414	molecular_function	peptidase inhibitor activity	6	1	TRINITY_DN46378_c0_g3
GO:0030422	biological_process	production of siRNA involved in RNA interference	12	1	TRINITY_DN51193_c0_g2
GO:0030424	cellular_component	axon	6	1	TRINITY_DN41421_c2_g1
GO:0030425	cellular_component	dendrite	6	1	TRINITY_DN41421_c2_g1
GO:0030497	biological_process	fatty acid elongation	11	1	TRINITY_DN55701_c0_g1
GO:0030515	molecular_function	snoRNA binding	7	1	TRINITY_DN2473_c0_g1
GO:0030544	molecular_function	Hsp70 protein binding	6	1	TRINITY_DN41331_c3_g1
GO:0030599	molecular_function	pectinesterase activity	7	1	TRINITY_DN51388_c0_g2
GO:0030658	cellular_component	transport vesicle membrane	7	1	TRINITY_DN52164_c0_g2
GO:0030659	cellular_component	cytoplasmic vesicle membrane	6	1	TRINITY_DN48946_c0_g2
GO:0030665	cellular_component	clathrin-coated vesicle membrane	8	1	TRINITY_DN48842_c0_g2
GO:0030686	cellular_component	90S preribosome	6	1	TRINITY_DN36426_c0_g17
GO:0030833	biological_process	regulation of actin filament polymerization	8	1	TRINITY_DN59681_c0_g1
GO:0030912	biological_process	response to deep water	7	1	TRINITY_DN39157_c0_g4
GO:0030915	cellular_component	Smc5-Smc6 complex	6	1	TRINITY_DN39460_c0_g6
GO:0030955	molecular_function	potassium ion binding	8	1	TRINITY_DN46694_c0_g4
GO:0031011	cellular_component	Ino80 complex	6	1	TRINITY_DN46139_c0_g11
GO:0031047	biological_process	gene silencing by RNA	5	2	TRINITY_DN38522_c0_g2,TRINITY_DN45257_c0_g4
GO:0031072	molecular_function	heat shock protein binding	5	1	TRINITY_DN58601_c0_g1
GO:0031116	biological_process	positive regulation of microtubule polymerization	10	1	TRINITY_DN41331_c3_g1
GO:0031120	biological_process	snRNA pseudouridine synthesis	11	1	TRINITY_DN2473_c0_g1
GO:0031122	biological_process	cytoplasmic microtubule organization	8	2	TRINITY_DN41558_c0_g9,TRINITY_DN48600_c0_g1
GO:0031125	biological_process	rRNA 3'-end processing	12	1	TRINITY_DN51009_c0_g3
GO:0031146	biological_process	SCF-dependent proteasomal ubiquitin-dependent protein catabolic process	12	16	TRINITY_DN40324_c0_g5,TRINITY_DN40565_c1_g5,TRINITY_DN44551_c0_g2,TRINITY_DN45819_c1_g1,TRINITY_DN48479_c0_g1,TRINITY_DN48649_c0_g1,TRINITY_DN48671_c0_g6,TRINITY_DN49534_c0_g3,TRINITY_DN51013_c0_g1,TRINITY_DN51595_c0_g1,TRINITY_DN52098_c0_g1,TRINITY_DN55650_c0_g2,TRINITY_DN56908_c0_g1,TRINITY_DN56908_c0_g2,TRINITY_DN57335_c1_g1,TRINITY_DN57335_c1_g2
GO:0031209	cellular_component	SCAR complex	4	1	TRINITY_DN52924_c0_g2
GO:0031252	cellular_component	cell leading edge	4	1	TRINITY_DN41421_c2_g1
GO:0031347	biological_process	regulation of defense response	7	1	TRINITY_DN47930_c0_g7
GO:0031397	biological_process	negative regulation of protein ubiquitination	11	1	TRINITY_DN41331_c3_g1
GO:0031410	cellular_component	cytoplasmic vesicle	6	1	TRINITY_DN41722_c1_g7
GO:0031429	cellular_component	box H/ACA snoRNP complex	7	1	TRINITY_DN2473_c0_g1
GO:0031463	cellular_component	Cul3-RING ubiquitin ligase complex	7	2	TRINITY_DN53737_c0_g7,TRINITY_DN53829_c0_g5
GO:0031502	cellular_component	dolichyl-phosphate-mannose-protein mannosyltransferase complex	6	1	TRINITY_DN44177_c0_g5
GO:0031505	biological_process	fungal-type cell wall organization	7	1	TRINITY_DN20132_c0_g2
GO:0031519	cellular_component	PcG protein complex	4	1	TRINITY_DN42016_c0_g6
GO:0031593	molecular_function	polyubiquitin binding	6	1	TRINITY_DN41421_c2_g1
GO:0031625	molecular_function	ubiquitin protein ligase binding	7	5	TRINITY_DN34828_c0_g1,TRINITY_DN37399_c0_g1,TRINITY_DN38037_c0_g7,TRINITY_DN41421_c2_g1,TRINITY_DN54684_c0_g4
GO:0031647	biological_process	regulation of protein stability	5	2	TRINITY_DN41421_c2_g1,TRINITY_DN54893_c0_g4
GO:0031897	cellular_component	Tic complex	8	1	TRINITY_DN39828_c1_g5
GO:0031901	cellular_component	early endosome membrane	9	1	TRINITY_DN48728_c0_g4
GO:0031902	cellular_component	late endosome membrane	9	1	TRINITY_DN48842_c0_g2
GO:0031930	biological_process	mitochondria-nucleus signaling pathway	5	1	TRINITY_DN52800_c0_g1
GO:0031936	biological_process	negative regulation of chromatin silencing	10	1	TRINITY_DN53912_c0_g2
GO:0031965	cellular_component	nuclear membrane	5	1	TRINITY_DN43727_c2_g4
GO:0031966	cellular_component	mitochondrial membrane	5	1	TRINITY_DN55198_c0_g2
GO:0031969	cellular_component	chloroplast membrane	6	1	TRINITY_DN56266_c0_g1
GO:0031977	cellular_component	thylakoid lumen	6	2	TRINITY_DN36516_c2_g4,TRINITY_DN52516_c0_g1
GO:0032012	biological_process	regulation of ARF protein signal transduction	11	1	TRINITY_DN48728_c0_g4
GO:0032040	cellular_component	small-subunit processome	6	1	TRINITY_DN48950_c1_g2
GO:0032050	molecular_function	clathrin heavy chain binding	6	1	TRINITY_DN50909_c0_g2
GO:0032079	biological_process	positive regulation of endodeoxyribonuclease activity	11	1	TRINITY_DN41331_c3_g1
GO:0032147	biological_process	activation of protein kinase activity	12	1	TRINITY_DN52715_c1_g1
GO:0032183	molecular_function	SUMO binding	6	1	TRINITY_DN41331_c3_g1
GO:0032212	biological_process	positive regulation of telomere maintenance via telomerase	12	1	TRINITY_DN36103_c2_g2
GO:0032259	biological_process	methylation	4	1	TRINITY_DN44027_c1_g1
GO:0032324	biological_process	molybdopterin cofactor biosynthetic process	7	1	TRINITY_DN40257_c0_g1
GO:0032357	molecular_function	oxidized purine DNA binding	9	1	TRINITY_DN41331_c3_g1
GO:0032358	molecular_function	oxidized pyrimidine DNA binding	9	1	TRINITY_DN41331_c3_g1
GO:0032385	biological_process	positive regulation of intracellular cholesterol transport	11	1	TRINITY_DN52704_c0_g2
GO:0032418	biological_process	lysosome localization	6	1	TRINITY_DN41421_c2_g1
GO:0032436	biological_process	positive regulation of proteasomal ubiquitin-dependent protein catabolic process	12	1	TRINITY_DN43666_c1_g1
GO:0032502	biological_process	developmental process	3	2	TRINITY_DN46126_c0_g4,TRINITY_DN52782_c1_g2
GO:0032508	biological_process	DNA duplex unwinding	9	2	TRINITY_DN46139_c0_g11,TRINITY_DN53506_c0_g1
GO:0032543	biological_process	mitochondrial translation	9	2	TRINITY_DN41461_c0_g1,TRINITY_DN42980_c0_g4
GO:0032587	cellular_component	ruffle membrane	6	2	TRINITY_DN41331_c3_g1,TRINITY_DN49477_c0_g2
GO:0032784	biological_process	regulation of DNA-templated transcription, elongation	9	1	TRINITY_DN50300_c1_g4
GO:0032875	biological_process	regulation of DNA endoreduplication	8	1	TRINITY_DN40154_c0_g3
GO:0032876	biological_process	negative regulation of DNA endoreduplication	9	1	TRINITY_DN43380_c0_g4
GO:0032922	biological_process	circadian regulation of gene expression	5	1	TRINITY_DN42016_c0_g6
GO:0032934	molecular_function	sterol binding	6	1	TRINITY_DN52704_c0_g2
GO:0033119	biological_process	negative regulation of RNA splicing	9	1	TRINITY_DN40542_c1_g8
GO:0033320	biological_process	UDP-D-xylose biosynthetic process	10	1	TRINITY_DN55133_c1_g1
GO:0033384	biological_process	geranyl diphosphate biosynthetic process	9	1	TRINITY_DN55165_c0_g4
GO:0033386	biological_process	geranylgeranyl diphosphate biosynthetic process	9	1	TRINITY_DN55165_c0_g4
GO:0033500	biological_process	carbohydrate homeostasis	7	1	TRINITY_DN42498_c1_g3
GO:0033588	cellular_component	Elongator holoenzyme complex	4	1	TRINITY_DN51927_c0_g1
GO:0033612	molecular_function	receptor serine/threonine kinase binding	6	1	TRINITY_DN42542_c0_g3
GO:0033613	molecular_function	activating transcription factor binding	7	1	TRINITY_DN58601_c0_g1
GO:0033840	molecular_function	NDP-glucose-starch glucosyltransferase activity	8	1	TRINITY_DN39766_c0_g4
GO:0033926	molecular_function	glycopeptide alpha-N-acetylgalactosaminidase activity	7	1	TRINITY_DN36935_c0_g4
GO:0034220	biological_process	ion transmembrane transport	7	1	TRINITY_DN54071_c0_g1
GO:0034399	cellular_component	nuclear periphery	6	2	TRINITY_DN43727_c2_g4,TRINITY_DN54805_c0_g1
GO:0034427	biological_process	nuclear-transcribed mRNA catabolic process, exonucleolytic, 3'-5'	13	1	TRINITY_DN51009_c0_g3
GO:0034450	molecular_function	ubiquitin-ubiquitin ligase activity	8	1	TRINITY_DN42546_c0_g1
GO:0034475	biological_process	U4 snRNA 3'-end processing	13	1	TRINITY_DN51009_c0_g3
GO:0034484	biological_process	raffinose catabolic process	8	1	TRINITY_DN46384_c0_g1
GO:0034515	cellular_component	proteasome storage granule	7	1	TRINITY_DN51985_c0_g1
GO:0034551	biological_process	mitochondrial respiratory chain complex III assembly	10	1	TRINITY_DN52141_c0_g6
GO:0034599	biological_process	cellular response to oxidative stress	6	2	TRINITY_DN41421_c2_g1,TRINITY_DN46467_c0_g1
GO:0034968	biological_process	histone lysine methylation	12	1	TRINITY_DN47625_c0_g5
GO:0034983	biological_process	peptidyl-lysine deacetylation	11	1	TRINITY_DN41421_c2_g1
GO:0035064	molecular_function	methylated histone binding	6	1	TRINITY_DN42016_c0_g6
GO:0035091	molecular_function	phosphatidylinositol binding	6	3	TRINITY_DN44250_c1_g2,TRINITY_DN49477_c0_g2,TRINITY_DN55534_c0_g2
GO:0035197	molecular_function	siRNA binding	8	1	TRINITY_DN38522_c0_g2
GO:0035198	molecular_function	miRNA binding	8	1	TRINITY_DN44785_c0_g1
GO:0035242	molecular_function	protein-arginine omega-N asymmetric methyltransferase activity	9	2	TRINITY_DN42844_c1_g1,TRINITY_DN44258_c0_g2
GO:0035493	biological_process	SNARE complex assembly	8	1	TRINITY_DN52675_c0_g1
GO:0035556	biological_process	intracellular signal transduction	5	4	TRINITY_DN45748_c0_g4,TRINITY_DN48942_c0_g12,TRINITY_DN48942_c0_g5,TRINITY_DN56851_c1_g1
GO:0035902	biological_process	response to immobilization stress	5	1	TRINITY_DN41421_c2_g1
GO:0035967	biological_process	cellular response to topologically incorrect protein	6	1	TRINITY_DN41421_c2_g1
GO:0036092	biological_process	phosphatidylinositol-3-phosphate biosynthetic process	11	1	TRINITY_DN39467_c1_g5
GO:0036459	molecular_function	thiol-dependent ubiquitinyl hydrolase activity	9	1	TRINITY_DN38563_c0_g1
GO:0040007	biological_process	growth	3	1	TRINITY_DN48728_c0_g4
GO:0040008	biological_process	regulation of growth	5	1	TRINITY_DN46126_c0_g4
GO:0040020	biological_process	regulation of meiotic nuclear division	8	1	TRINITY_DN41678_c0_g2
GO:0040029	biological_process	regulation of gene expression, epigenetic	8	2	TRINITY_DN41421_c2_g1,TRINITY_DN47625_c0_g5
GO:0042023	biological_process	DNA endoreduplication	11	2	TRINITY_DN41678_c0_g2,TRINITY_DN43380_c0_g4
GO:0042026	biological_process	protein refolding	5	1	TRINITY_DN47078_c1_g5
GO:0042054	molecular_function	histone methyltransferase activity	8	1	TRINITY_DN47625_c0_g5
GO:0042147	biological_process	retrograde transport, endosome to Golgi	8	1	TRINITY_DN38107_c1_g7
GO:0042254	biological_process	ribosome biogenesis	6	3	TRINITY_DN2473_c0_g1,TRINITY_DN36200_c1_g2,TRINITY_DN53328_c1_g4
GO:0042273	biological_process	ribosomal large subunit biogenesis	6	1	TRINITY_DN17957_c0_g2
GO:0042335	biological_process	cuticle development	5	1	TRINITY_DN43745_c0_g1
GO:0042391	biological_process	regulation of membrane potential	5	1	TRINITY_DN39722_c0_g2
GO:0042393	molecular_function	histone binding	5	2	TRINITY_DN37598_c0_g1,TRINITY_DN47625_c0_g5
GO:0042538	biological_process	hyperosmotic salinity response	7	5	TRINITY_DN38876_c0_g16,TRINITY_DN42288_c0_g3,TRINITY_DN45175_c0_g1,TRINITY_DN46003_c0_g2,TRINITY_DN49824_c0_g1
GO:0042546	biological_process	cell wall biogenesis	5	1	TRINITY_DN42759_c0_g3
GO:0042578	molecular_function	phosphoric ester hydrolase activity	6	1	TRINITY_DN39467_c1_g5
GO:0042594	biological_process	response to starvation	5	1	TRINITY_DN56516_c0_g2
GO:0042626	molecular_function	ATPase activity, coupled to transmembrane movement of substances	8	1	TRINITY_DN51978_c0_g4
GO:0042646	cellular_component	plastid nucleoid	4	1	TRINITY_DN40431_c0_g3
GO:0042710	biological_process	biofilm formation	5	1	TRINITY_DN20132_c0_g2
GO:0042732	biological_process	D-xylose metabolic process	8	1	TRINITY_DN55133_c1_g1
GO:0042742	biological_process	defense response to bacterium	8	7	TRINITY_DN38522_c0_g2,TRINITY_DN45175_c0_g1,TRINITY_DN46378_c0_g3,TRINITY_DN48728_c0_g4,TRINITY_DN49431_c2_g3,TRINITY_DN52516_c0_g1,TRINITY_DN55832_c1_g1
GO:0042744	biological_process	hydrogen peroxide catabolic process	8	1	TRINITY_DN57048_c0_g1
GO:0042752	biological_process	regulation of circadian rhythm	5	1	TRINITY_DN52782_c1_g2
GO:0042761	biological_process	very long-chain fatty acid biosynthetic process	11	1	TRINITY_DN55701_c0_g1
GO:0042769	biological_process	DNA damage response, detection of DNA damage	7	1	TRINITY_DN41331_c3_g1
GO:0042802	molecular_function	identical protein binding	5	4	TRINITY_DN38217_c0_g1,TRINITY_DN42016_c0_g6,TRINITY_DN43841_c0_g5,TRINITY_DN52565_c0_g1
GO:0042826	molecular_function	histone deacetylase binding	6	1	TRINITY_DN41421_c2_g1
GO:0042903	molecular_function	tubulin deacetylase activity	7	1	TRINITY_DN41421_c2_g1
GO:0042937	molecular_function	tripeptide transporter activity	8	1	TRINITY_DN45175_c0_g1
GO:0042938	biological_process	dipeptide transport	10	1	TRINITY_DN45175_c0_g1
GO:0042939	biological_process	tripeptide transport	10	1	TRINITY_DN45175_c0_g1
GO:0043005	cellular_component	neuron projection	5	1	TRINITY_DN41421_c2_g1
GO:0043014	molecular_function	alpha-tubulin binding	7	2	TRINITY_DN41421_c2_g1,TRINITY_DN46139_c0_g11
GO:0043065	biological_process	positive regulation of apoptotic process	9	1	TRINITY_DN52073_c0_g1
GO:0043069	biological_process	negative regulation of programmed cell death	8	2	TRINITY_DN42498_c1_g3,TRINITY_DN44143_c1_g1
GO:0043078	cellular_component	polar nucleus	8	1	TRINITY_DN44432_c0_g9
GO:0043123	biological_process	positive regulation of I-kappaB kinase/NF-kappaB signaling	10	1	TRINITY_DN58601_c0_g1
GO:0043130	molecular_function	ubiquitin binding	6	1	TRINITY_DN41421_c2_g1
GO:0043140	molecular_function	ATP-dependent 3'-5' DNA helicase activity	12	1	TRINITY_DN53506_c0_g1
GO:0043161	biological_process	proteasome-mediated ubiquitin-dependent protein catabolic process	11	3	TRINITY_DN41733_c0_g4,TRINITY_DN45492_c0_g5,TRINITY_DN51985_c0_g1
GO:0043162	biological_process	ubiquitin-dependent protein catabolic process via the multivesicular body sorting pathway	11	1	TRINITY_DN41421_c2_g1
GO:0043169	molecular_function	cation binding	5	1	TRINITY_DN20132_c0_g2
GO:0043201	biological_process	response to leucine	7	1	TRINITY_DN45175_c0_g1
GO:0043204	cellular_component	perikaryon	5	1	TRINITY_DN41421_c2_g1
GO:0043231	cellular_component	intracellular membrane-bounded organelle	5	7	TRINITY_DN46289_c0_g1,TRINITY_DN48685_c0_g6,TRINITY_DN51181_c0_g2,TRINITY_DN53948_c0_g4,TRINITY_DN54081_c0_g2,TRINITY_DN56282_c0_g1,TRINITY_DN56375_c0_g1
GO:0043242	biological_process	negative regulation of protein complex disassembly	8	1	TRINITY_DN41421_c2_g1
GO:0043392	biological_process	negative regulation of DNA binding	7	1	TRINITY_DN36103_c2_g2
GO:0043424	molecular_function	protein histidine kinase binding	8	1	TRINITY_DN48635_c0_g3
GO:0043507	biological_process	positive regulation of JUN kinase activity	13	1	TRINITY_DN41331_c3_g1
GO:0043531	molecular_function	ADP binding	9	28	TRINITY_DN37419_c0_g4,TRINITY_DN38683_c0_g1,TRINITY_DN39805_c0_g1,TRINITY_DN39805_c0_g2,TRINITY_DN40024_c0_g1,TRINITY_DN40824_c0_g1,TRINITY_DN42294_c1_g1,TRINITY_DN42858_c0_g1,TRINITY_DN43432_c0_g1,TRINITY_DN43645_c0_g1,TRINITY_DN46273_c2_g1,TRINITY_DN46972_c0_g1,TRINITY_DN48668_c0_g3,TRINITY_DN48730_c1_g4,TRINITY_DN48871_c0_g1,TRINITY_DN50273_c0_g1,TRINITY_DN52219_c0_g1,TRINITY_DN53856_c0_g3,TRI…
GO:0043565	molecular_function	sequence-specific DNA binding	7	9	TRINITY_DN37398_c4_g6,TRINITY_DN37424_c0_g3,TRINITY_DN38227_c0_g7,TRINITY_DN42288_c0_g3,TRINITY_DN43888_c0_g1,TRINITY_DN46273_c2_g1,TRINITY_DN46999_c0_g5,TRINITY_DN52516_c0_g3,TRINITY_DN55832_c1_g1
GO:0043574	biological_process	peroxisomal transport	7	1	TRINITY_DN50764_c1_g1
GO:0043581	biological_process	mycelium development		1	TRINITY_DN36848_c0_g6
GO:0043621	molecular_function	protein self-association	5	1	TRINITY_DN38376_c0_g6
GO:0043622	biological_process	cortical microtubule organization	8	1	TRINITY_DN46003_c0_g2
GO:0043682	molecular_function	copper-transporting ATPase activity	11	2	TRINITY_DN46289_c0_g1,TRINITY_DN54081_c0_g2
GO:0043693	biological_process	monoterpene biosynthetic process	10	1	TRINITY_DN55165_c0_g4
GO:0044030	biological_process	regulation of DNA methylation	9	1	TRINITY_DN41766_c1_g5
GO:0044212	molecular_function	transcription regulatory region DNA binding	7	10	TRINITY_DN36962_c0_g1,TRINITY_DN44428_c0_g8,TRINITY_DN45173_c0_g6,TRINITY_DN45552_c0_g2,TRINITY_DN46324_c0_g5,TRINITY_DN48381_c1_g4,TRINITY_DN49505_c0_g2,TRINITY_DN54009_c1_g6,TRINITY_DN55832_c1_g1,TRINITY_DN56504_c1_g2
GO:0044297	cellular_component	cell body	4	1	TRINITY_DN41421_c2_g1
GO:0044351	biological_process	macropinocytosis	9	1	TRINITY_DN59681_c0_g1
GO:0044390	molecular_function	ubiquitin-like protein conjugating enzyme binding	6	1	TRINITY_DN41331_c3_g1
GO:0044550	biological_process	secondary metabolite biosynthetic process	5	1	TRINITY_DN46380_c0_g3
GO:0044845	biological_process	chain elongation of O-linked mannose residue	11	1	TRINITY_DN44177_c0_g5
GO:0045010	biological_process	actin nucleation	7	1	TRINITY_DN52924_c0_g2
GO:0045037	biological_process	protein import into chloroplast stroma	11	2	TRINITY_DN39828_c1_g5,TRINITY_DN48994_c0_g13
GO:0045048	biological_process	protein insertion into ER membrane	9	1	TRINITY_DN46008_c0_g4
GO:0045053	biological_process	protein retention in Golgi apparatus	7	2	TRINITY_DN37420_c0_g5,TRINITY_DN53020_c0_g4
GO:0045087	biological_process	innate immune response	5	3	TRINITY_DN48728_c0_g4,TRINITY_DN49431_c2_g3,TRINITY_DN54684_c0_g4
GO:0045116	biological_process	protein neddylation	11	2	TRINITY_DN50626_c0_g2,TRINITY_DN54893_c0_g4
GO:0045165	biological_process	cell fate commitment	5	1	TRINITY_DN57066_c0_g9
GO:0045182	molecular_function	translation regulator activity	3	1	TRINITY_DN43668_c0_g1
GO:0045271	cellular_component	respiratory chain complex I	6	1	TRINITY_DN55198_c0_g2
GO:0045333	biological_process	cellular respiration	7	1	TRINITY_DN52800_c0_g1
GO:0045335	cellular_component	phagocytic vesicle	8	1	TRINITY_DN59681_c0_g1
GO:0045337	biological_process	farnesyl diphosphate biosynthetic process	9	1	TRINITY_DN55165_c0_g4
GO:0045430	molecular_function	chalcone isomerase activity	6	1	TRINITY_DN49635_c1_g2
GO:0045454	biological_process	cell redox homeostasis	5	2	TRINITY_DN39455_c0_g8,TRINITY_DN48909_c1_g2
GO:0045489	biological_process	pectin biosynthetic process	8	2	TRINITY_DN37054_c0_g2,TRINITY_DN51913_c0_g3
GO:0045548	molecular_function	phenylalanine ammonia-lyase activity	7	1	TRINITY_DN54717_c0_g1
GO:0045549	molecular_function	9-cis-epoxycarotenoid dioxygenase activity	8	1	TRINITY_DN49824_c0_g1
GO:0045551	molecular_function	cinnamyl-alcohol dehydrogenase activity	7	1	TRINITY_DN62159_c0_g1
GO:0045597	biological_process	positive regulation of cell differentiation	7	1	TRINITY_DN53307_c2_g2
GO:0045598	biological_process	regulation of fat cell differentiation	7	1	TRINITY_DN41421_c2_g1
GO:0045737	biological_process	positive regulation of cyclin-dependent protein serine/threonine kinase activity	13	1	TRINITY_DN55145_c0_g1
GO:0045738	biological_process	negative regulation of DNA repair	10	1	TRINITY_DN41331_c3_g1
GO:0045739	biological_process	positive regulation of DNA repair	10	1	TRINITY_DN41331_c3_g1
GO:0045814	biological_process	negative regulation of gene expression, epigenetic	9	1	TRINITY_DN49750_c2_g1
GO:0045861	biological_process	negative regulation of proteolysis	9	1	TRINITY_DN41421_c2_g1
GO:0045892	biological_process	negative regulation of transcription, DNA-templated	9	3	TRINITY_DN43584_c0_g3,TRINITY_DN44113_c0_g3,TRINITY_DN46176_c0_g1
GO:0045893	biological_process	positive regulation of transcription, DNA-templated	9	7	TRINITY_DN37398_c4_g6,TRINITY_DN38353_c0_g4,TRINITY_DN41386_c0_g1,TRINITY_DN42288_c0_g3,TRINITY_DN44180_c0_g1,TRINITY_DN52924_c0_g2,TRINITY_DN57066_c0_g9
GO:0045910	biological_process	negative regulation of DNA recombination	10	1	TRINITY_DN48764_c1_g8
GO:0045944	biological_process	positive regulation of transcription from RNA polymerase II promoter	10	3	TRINITY_DN46139_c0_g11,TRINITY_DN46999_c0_g5,TRINITY_DN55145_c0_g1
GO:0045962	biological_process	positive regulation of development, heterochronic	7	3	TRINITY_DN44213_c1_g21,TRINITY_DN50140_c0_g3,TRINITY_DN53557_c0_g3
GO:0046029	molecular_function	mannitol dehydrogenase activity	7	1	TRINITY_DN62159_c0_g1
GO:0046654	biological_process	tetrahydrofolate biosynthetic process	8	1	TRINITY_DN49102_c0_g1
GO:0046656	biological_process	folic acid biosynthetic process	8	1	TRINITY_DN49102_c0_g1
GO:0046658	cellular_component	anchored component of plasma membrane	6	3	TRINITY_DN45670_c0_g4,TRINITY_DN46168_c0_g5,TRINITY_DN54182_c0_g1
GO:0046686	biological_process	response to cadmium ion	7	6	TRINITY_DN37598_c0_g1,TRINITY_DN42783_c0_g3,TRINITY_DN47078_c1_g5,TRINITY_DN47713_c0_g2,TRINITY_DN48764_c1_g8,TRINITY_DN50411_c0_g1
GO:0046777	biological_process	protein autophosphorylation	10	6	TRINITY_DN40932_c0_g2,TRINITY_DN48942_c0_g12,TRINITY_DN48942_c0_g5,TRINITY_DN49431_c2_g3,TRINITY_DN50098_c0_g1,TRINITY_DN52667_c0_g4
GO:0046854	biological_process	phosphatidylinositol phosphorylation	10	1	TRINITY_DN40932_c0_g2
GO:0046872	molecular_function	metal ion binding	6	35	TRINITY_DN36962_c0_g1,TRINITY_DN37377_c2_g5,TRINITY_DN37904_c0_g1,TRINITY_DN37915_c0_g6,TRINITY_DN38563_c0_g1,TRINITY_DN39455_c0_g8,TRINITY_DN39515_c0_g4,TRINITY_DN39899_c0_g3,TRINITY_DN42016_c0_g6,TRINITY_DN42385_c0_g2,TRINITY_DN42842_c0_g3,TRINITY_DN44113_c0_g3,TRINITY_DN44428_c0_g8,TRINITY_DN45138_c0_g2,TRINITY_DN45173_c0_g6,TRINITY_DN45756_c0_g1,TRINITY_DN46008_c0_g4,TRINITY_DN47606_c0_g1,TRI…
GO:0046873	molecular_function	metal ion transmembrane transporter activity	8	1	TRINITY_DN51206_c0_g6
GO:0046910	molecular_function	pectinesterase inhibitor activity	6	1	TRINITY_DN51388_c0_g2
GO:0046914	molecular_function	transition metal ion binding	7	1	TRINITY_DN39326_c0_g1
GO:0046916	biological_process	cellular transition metal ion homeostasis	11	1	TRINITY_DN39326_c0_g1
GO:0046923	molecular_function	ER retention sequence binding	7	1	TRINITY_DN43275_c0_g3
GO:0046964	molecular_function	3'-phosphoadenosine 5'-phosphosulfate transmembrane transporter activity	9	1	TRINITY_DN45504_c0_g5
GO:0046982	molecular_function	protein heterodimerization activity	6	1	TRINITY_DN39159_c0_g8
GO:0046983	molecular_function	protein dimerization activity	5	3	TRINITY_DN27174_c0_g1,TRINITY_DN37424_c0_g3,TRINITY_DN39454_c0_g1
GO:0047134	molecular_function	protein-disulfide reductase activity	7	4	TRINITY_DN43946_c0_g1,TRINITY_DN44260_c0_g1,TRINITY_DN56851_c1_g1,TRINITY_DN57300_c1_g2
GO:0047196	molecular_function	long-chain-alcohol O-fatty-acyltransferase activity	8	1	TRINITY_DN39794_c0_g1
GO:0047262	molecular_function	polygalacturonate 4-alpha-galacturonosyltransferase activity	7	2	TRINITY_DN37054_c0_g2,TRINITY_DN51913_c0_g3
GO:0047274	molecular_function	galactinol-sucrose galactosyltransferase activity	8	1	TRINITY_DN46384_c0_g1
GO:0048025	biological_process	negative regulation of mRNA splicing, via spliceosome	10	1	TRINITY_DN39259_c0_g4
GO:0048027	molecular_function	mRNA 5'-UTR binding	8	1	TRINITY_DN43668_c0_g1
GO:0048037	molecular_function	cofactor binding	4	1	TRINITY_DN55203_c0_g3
GO:0048040	molecular_function	UDP-glucuronate decarboxylase activity	7	1	TRINITY_DN55133_c1_g1
GO:0048046	cellular_component	apoplast	4	5	TRINITY_DN42013_c0_g5,TRINITY_DN42759_c0_g3,TRINITY_DN49794_c4_g1,TRINITY_DN52516_c0_g1,TRINITY_DN55956_c1_g1
GO:0048156	molecular_function	tau protein binding	6	1	TRINITY_DN41421_c2_g1
GO:0048229	biological_process	gametophyte development	5	2	TRINITY_DN41678_c0_g2,TRINITY_DN53676_c0_g1
GO:0048256	molecular_function	flap endonuclease activity	9	1	TRINITY_DN39899_c0_g3
GO:0048263	biological_process	determination of dorsal identity	7	1	TRINITY_DN41167_c0_g3
GO:0048268	biological_process	clathrin coat assembly	8	1	TRINITY_DN41108_c0_g1
GO:0048316	biological_process	seed development	5	4	TRINITY_DN43584_c0_g3,TRINITY_DN46006_c0_g2,TRINITY_DN46281_c0_g1,TRINITY_DN49829_c0_g2
GO:0048364	biological_process	root development	6	7	TRINITY_DN42808_c1_g4,TRINITY_DN42903_c2_g4,TRINITY_DN45552_c0_g2,TRINITY_DN47735_c0_g5,TRINITY_DN48381_c1_g4,TRINITY_DN54114_c0_g4,TRINITY_DN54114_c0_g7
GO:0048366	biological_process	leaf development	7	11	TRINITY_DN37424_c0_g3,TRINITY_DN42808_c1_g4,TRINITY_DN42903_c2_g4,TRINITY_DN44213_c1_g21,TRINITY_DN45552_c0_g2,TRINITY_DN48381_c1_g4,TRINITY_DN50140_c0_g3,TRINITY_DN53557_c0_g3,TRINITY_DN54114_c0_g4,TRINITY_DN54114_c0_g7,TRINITY_DN54675_c1_g2
GO:0048367	biological_process	shoot system development	6	1	TRINITY_DN46003_c0_g2
GO:0048471	cellular_component	perinuclear region of cytoplasm	6	2	TRINITY_DN39584_c2_g4,TRINITY_DN41421_c2_g1
GO:0048481	biological_process	plant ovule development	5	3	TRINITY_DN46006_c0_g2,TRINITY_DN46281_c0_g1,TRINITY_DN49829_c0_g2
GO:0048487	molecular_function	beta-tubulin binding	7	1	TRINITY_DN41421_c2_g1
GO:0048510	biological_process	regulation of timing of transition from vegetative to reproductive phase	8	1	TRINITY_DN36962_c0_g1
GO:0048511	biological_process	rhythmic process	3	1	TRINITY_DN52782_c1_g2
GO:0048527	biological_process	lateral root development	8	2	TRINITY_DN37424_c0_g3,TRINITY_DN39853_c0_g1
GO:0048528	biological_process	post-embryonic root development	7	1	TRINITY_DN47596_c1_g1
GO:0048587	biological_process	regulation of short-day photoperiodism, flowering	9	1	TRINITY_DN42016_c0_g6
GO:0048638	biological_process	regulation of developmental growth	6	1	TRINITY_DN53676_c0_g1
GO:0048653	biological_process	anther development	5	6	TRINITY_DN36962_c0_g1,TRINITY_DN37377_c2_g5,TRINITY_DN45756_c0_g1,TRINITY_DN49045_c0_g3,TRINITY_DN52619_c1_g2,TRINITY_DN54675_c1_g2
GO:0048668	biological_process	collateral sprouting	6	1	TRINITY_DN41421_c2_g1
GO:0048703	biological_process	embryonic viscerocranium morphogenesis	6	1	TRINITY_DN48815_c0_g3
GO:0048765	biological_process	root hair cell differentiation	8	1	TRINITY_DN57066_c0_g9
GO:0048767	biological_process	root hair elongation	6	1	TRINITY_DN55856_c0_g4
GO:0048768	biological_process	root hair cell tip growth	8	1	TRINITY_DN43888_c0_g1
GO:0048829	biological_process	root cap development	5	1	TRINITY_DN44785_c0_g1
GO:0048830	biological_process	adventitious root development	7	1	TRINITY_DN51591_c0_g4
GO:0048831	biological_process	regulation of shoot system development	7	1	TRINITY_DN51895_c1_g4
GO:0048843	biological_process	negative regulation of axon extension involved in axon guidance	9	1	TRINITY_DN41421_c2_g1
GO:0050113	molecular_function	inositol oxygenase activity	6	1	TRINITY_DN56093_c0_g5
GO:0050200	molecular_function	plasmalogen synthase activity	7	1	TRINITY_DN45346_c0_g5
GO:0050242	molecular_function	pyruvate, phosphate dikinase activity	7	1	TRINITY_DN53067_c0_g4
GO:0050278	molecular_function	sedoheptulose-bisphosphatase activity	8	1	TRINITY_DN37110_c0_g1
GO:0050660	molecular_function	flavin adenine dinucleotide binding	6	5	TRINITY_DN38217_c0_g1,TRINITY_DN43841_c0_g5,TRINITY_DN52565_c0_g1,TRINITY_DN52821_c0_g1,TRINITY_DN56266_c0_g1
GO:0050665	biological_process	hydrogen peroxide biosynthetic process	8	1	TRINITY_DN42498_c1_g3
GO:0050775	biological_process	positive regulation of dendrite morphogenesis	10	1	TRINITY_DN41421_c2_g1
GO:0050790	biological_process	regulation of catalytic activity	5	1	TRINITY_DN48728_c0_g4
GO:0050832	biological_process	defense response to fungus	8	1	TRINITY_DN42498_c1_g3
GO:0051015	molecular_function	actin filament binding	7	1	TRINITY_DN59681_c0_g1
GO:0051018	molecular_function	protein kinase A binding	5	1	TRINITY_DN41331_c3_g1
GO:0051059	molecular_function	NF-kappaB binding	8	1	TRINITY_DN41331_c3_g1
GO:0051070	biological_process	galactomannan biosynthetic process	8	1	TRINITY_DN51303_c0_g1
GO:0051082	molecular_function	unfolded protein binding	5	1	TRINITY_DN43525_c1_g2
GO:0051087	molecular_function	chaperone binding	5	1	TRINITY_DN36103_c2_g2
GO:0051092	biological_process	positive regulation of NF-kappaB transcription factor activity	7	1	TRINITY_DN41331_c3_g1
GO:0051131	biological_process	chaperone-mediated protein complex assembly	8	1	TRINITY_DN47078_c1_g5
GO:0051213	molecular_function	dioxygenase activity	5	1	TRINITY_DN50993_c0_g1
GO:0051225	biological_process	spindle assembly	9	2	TRINITY_DN41331_c3_g1,TRINITY_DN46139_c0_g11
GO:0051276	biological_process	chromosome organization	6	1	TRINITY_DN48815_c0_g3
GO:0051301	biological_process	cell division	4	5	TRINITY_DN41331_c3_g1,TRINITY_DN43888_c0_g1,TRINITY_DN44785_c0_g1,TRINITY_DN52028_c1_g2,TRINITY_DN53084_c0_g4
GO:0051302	biological_process	regulation of cell division	6	1	TRINITY_DN40154_c0_g3
GO:0051321	biological_process	meiotic cell cycle	5	2	TRINITY_DN53084_c0_g4,TRINITY_DN53358_c0_g1
GO:0051412	biological_process	response to corticosterone	9	1	TRINITY_DN41421_c2_g1
GO:0051438	biological_process	regulation of ubiquitin-protein transferase activity	11	1	TRINITY_DN54893_c0_g4
GO:0051453	biological_process	regulation of intracellular pH	12	1	TRINITY_DN51181_c0_g2
GO:0051537	molecular_function	2 iron, 2 sulfur cluster binding	6	2	TRINITY_DN39455_c0_g8,TRINITY_DN42842_c0_g3
GO:0051567	biological_process	histone H3-K9 methylation	13	1	TRINITY_DN49750_c2_g1
GO:0051596	biological_process	methylglyoxal catabolic process	7	2	TRINITY_DN43841_c0_g5,TRINITY_DN52565_c0_g1
GO:0051603	biological_process	proteolysis involved in cellular protein catabolic process	8	4	TRINITY_DN37661_c0_g2,TRINITY_DN37772_c0_g6,TRINITY_DN40252_c0_g1,TRINITY_DN48294_c0_g6
GO:0051607	biological_process	defense response to virus	5	1	TRINITY_DN38522_c0_g2
GO:0051646	biological_process	mitochondrion localization	6	1	TRINITY_DN41421_c2_g1
GO:0051707	biological_process	response to other organism	6	1	TRINITY_DN41386_c0_g1
GO:0051787	molecular_function	misfolded protein binding	5	1	TRINITY_DN41421_c2_g1
GO:0051788	biological_process	response to misfolded protein	6	1	TRINITY_DN41421_c2_g1
GO:0051879	molecular_function	Hsp90 protein binding	6	2	TRINITY_DN41331_c3_g1,TRINITY_DN41421_c2_g1
GO:0051938	biological_process	L-glutamate import	11	1	TRINITY_DN40957_c0_g3
GO:0051968	biological_process	positive regulation of synaptic transmission, glutamatergic	9	1	TRINITY_DN41421_c2_g1
GO:0051972	biological_process	regulation of telomerase activity	7	1	TRINITY_DN36103_c2_g2
GO:0052542	biological_process	defense response by callose deposition	6	1	TRINITY_DN42498_c1_g3
GO:0052543	biological_process	callose deposition in cell wall	9	1	TRINITY_DN51591_c0_g4
GO:0052591	molecular_function	sn-glycerol-3-phosphate:ubiquinone-8 oxidoreductase activity	9	1	TRINITY_DN39024_c0_g4
GO:0052689	molecular_function	carboxylic ester hydrolase activity	6	2	TRINITY_DN47834_c0_g2,TRINITY_DN49390_c0_g5
GO:0052692	molecular_function	raffinose alpha-galactosidase activity	9	1	TRINITY_DN46384_c0_g1
GO:0052747	molecular_function	sinapyl alcohol dehydrogenase activity	7	1	TRINITY_DN62159_c0_g1
GO:0055028	cellular_component	cortical microtubule	9	1	TRINITY_DN47596_c1_g1
GO:0055046	biological_process	microgametogenesis	4	1	TRINITY_DN43584_c0_g3
GO:0055085	biological_process	transmembrane transport	6	4	TRINITY_DN39982_c2_g1,TRINITY_DN43643_c1_g6,TRINITY_DN56215_c1_g1,TRINITY_DN56763_c0_g1
GO:0055114	biological_process	oxidation-reduction process	4	22	TRINITY_DN37904_c0_g1,TRINITY_DN38217_c0_g1,TRINITY_DN42266_c0_g5,TRINITY_DN42498_c1_g3,TRINITY_DN43118_c0_g7,TRINITY_DN43456_c0_g3,TRINITY_DN43841_c0_g5,TRINITY_DN43946_c0_g1,TRINITY_DN44260_c0_g1,TRINITY_DN48529_c0_g1,TRINITY_DN48909_c1_g2,TRINITY_DN49824_c0_g1,TRINITY_DN52565_c0_g1,TRINITY_DN52800_c0_g1,TRINITY_DN52821_c0_g1,TRINITY_DN53044_c1_g1,TRINITY_DN56093_c0_g5,TRINITY_DN56266_c0_g1,TRI…
GO:0060236	biological_process	regulation of mitotic spindle organization	8	1	TRINITY_DN52715_c1_g1
GO:0060627	biological_process	regulation of vesicle-mediated transport	6	2	TRINITY_DN36098_c0_g9,TRINITY_DN52675_c0_g1
GO:0060776	biological_process	simple leaf morphogenesis	7	1	TRINITY_DN40565_c1_g5
GO:0060997	biological_process	dendritic spine morphogenesis	8	1	TRINITY_DN41421_c2_g1
GO:0061062	biological_process	regulation of nematode larval development	8	6	TRINITY_DN42808_c1_g4,TRINITY_DN42903_c2_g4,TRINITY_DN45552_c0_g2,TRINITY_DN48381_c1_g4,TRINITY_DN54114_c0_g4,TRINITY_DN54114_c0_g7
GO:0061077	biological_process	chaperone-mediated protein folding	5	1	TRINITY_DN50242_c0_g2
GO:0061481	biological_process	response to TNF agonist	5	1	TRINITY_DN41331_c3_g1
GO:0061630	molecular_function	ubiquitin protein ligase activity	7	4	TRINITY_DN34828_c0_g1,TRINITY_DN38037_c0_g7,TRINITY_DN41733_c0_g4,TRINITY_DN45492_c0_g5
GO:0070062	cellular_component	extracellular exosome	7	3	TRINITY_DN40542_c1_g8,TRINITY_DN41331_c3_g1,TRINITY_DN43668_c0_g1
GO:0070181	molecular_function	small ribosomal subunit rRNA binding	8	4	TRINITY_DN40468_c0_g8,TRINITY_DN40542_c1_g8,TRINITY_DN41331_c3_g1,TRINITY_DN43668_c0_g1
GO:0070201	biological_process	regulation of establishment of protein localization	7	1	TRINITY_DN41421_c2_g1
GO:0070301	biological_process	cellular response to hydrogen peroxide	8	2	TRINITY_DN41331_c3_g1,TRINITY_DN41421_c2_g1
GO:0070449	cellular_component	elongin complex	5	2	TRINITY_DN50148_c0_g6,TRINITY_DN54361_c0_g4
GO:0070469	cellular_component	respiratory chain	4	1	TRINITY_DN52800_c0_g1
GO:0070507	biological_process	regulation of microtubule cytoskeleton organization	7	1	TRINITY_DN41421_c2_g1
GO:0070681	biological_process	glutaminyl-tRNAGln biosynthesis via transamidation	12	1	TRINITY_DN42980_c0_g4
GO:0070840	molecular_function	dynein complex binding	5	1	TRINITY_DN41421_c2_g1
GO:0070842	biological_process	aggresome assembly	7	1	TRINITY_DN41421_c2_g1
GO:0070845	biological_process	polyubiquitinated misfolded protein transport	12	1	TRINITY_DN41421_c2_g1
GO:0070846	biological_process	Hsp90 deacetylation	11	1	TRINITY_DN41421_c2_g1
GO:0070848	biological_process	response to growth factor	6	1	TRINITY_DN41421_c2_g1
GO:0070914	biological_process	UV-damage excision repair	9	1	TRINITY_DN46139_c0_g11
GO:0071010	cellular_component	prespliceosome	7	1	TRINITY_DN44035_c0_g1
GO:0071011	cellular_component	precatalytic spliceosome	7	1	TRINITY_DN44035_c0_g1
GO:0071012	cellular_component	catalytic step 1 spliceosome	7	1	TRINITY_DN44035_c0_g1
GO:0071013	cellular_component	catalytic step 2 spliceosome	7	2	TRINITY_DN44035_c0_g1,TRINITY_DN50500_c0_g4
GO:0071014	cellular_component	post-mRNA release spliceosomal complex	7	1	TRINITY_DN44035_c0_g1
GO:0071028	biological_process	nuclear mRNA surveillance	12	1	TRINITY_DN51009_c0_g3
GO:0071051	biological_process	polyadenylation-dependent snoRNA 3'-end processing	13	1	TRINITY_DN51009_c0_g3
GO:0071159	cellular_component	NF-kappaB complex	4	1	TRINITY_DN41331_c3_g1
GO:0071215	biological_process	cellular response to abscisic acid stimulus	7	1	TRINITY_DN55701_c0_g1
GO:0071218	biological_process	cellular response to misfolded protein	7	1	TRINITY_DN41421_c2_g1
GO:0071374	biological_process	cellular response to parathyroid hormone stimulus	7	1	TRINITY_DN41421_c2_g1
GO:0071470	biological_process	cellular response to osmotic stress	6	2	TRINITY_DN20132_c0_g2,TRINITY_DN39584_c2_g4
GO:0071472	biological_process	cellular response to salt stress	7	1	TRINITY_DN39584_c2_g4
GO:0071479	biological_process	cellular response to ionizing radiation	7	2	TRINITY_DN46139_c0_g11,TRINITY_DN58601_c0_g1
GO:0071486	biological_process	cellular response to high light intensity	9	1	TRINITY_DN41589_c0_g1
GO:0071492	biological_process	cellular response to UV-A	9	1	TRINITY_DN41589_c0_g1
GO:0071497	biological_process	cellular response to freezing	7	1	TRINITY_DN38353_c0_g4
GO:0071548	biological_process	response to dexamethasone	6	1	TRINITY_DN41421_c2_g1
GO:0071554	biological_process	cell wall organization or biogenesis	4	1	TRINITY_DN45437_c0_g5
GO:0071555	biological_process	cell wall organization	6	7	TRINITY_DN38816_c0_g1,TRINITY_DN42759_c0_g3,TRINITY_DN46003_c0_g2,TRINITY_DN47834_c0_g2,TRINITY_DN49506_c1_g1,TRINITY_DN51913_c0_g3,TRINITY_DN56727_c0_g2
GO:0071944	cellular_component	cell periphery	4	1	TRINITY_DN51388_c0_g2
GO:0072334	biological_process	UDP-galactose transmembrane transport	9	1	TRINITY_DN38895_c0_g3
GO:0072583	biological_process	clathrin-mediated endocytosis	9	1	TRINITY_DN50909_c0_g2
GO:0072593	biological_process	reactive oxygen species metabolic process	5	1	TRINITY_DN42498_c1_g3
GO:0072686	cellular_component	mitotic spindle	7	2	TRINITY_DN41331_c3_g1,TRINITY_DN47596_c1_g1
GO:0080008	cellular_component	Cul4-RING E3 ubiquitin ligase complex	7	1	TRINITY_DN55478_c1_g1
GO:0080052	biological_process	response to histidine	7	1	TRINITY_DN45175_c0_g1
GO:0080053	biological_process	response to phenylalanine	7	1	TRINITY_DN45175_c0_g1
GO:0080060	biological_process	integument development	5	2	TRINITY_DN41167_c0_g3,TRINITY_DN41212_c0_g7
GO:0080092	biological_process	regulation of pollen tube growth	9	1	TRINITY_DN56255_c0_g1
GO:0080113	biological_process	regulation of seed growth	7	1	TRINITY_DN44432_c0_g9
GO:0080158	biological_process	chloroplast ribulose bisphosphate carboxylase complex biogenesis		1	TRINITY_DN42792_c0_g8
GO:0080167	biological_process	response to karrikin	5	4	TRINITY_DN35713_c1_g1,TRINITY_DN39982_c2_g1,TRINITY_DN43745_c0_g1,TRINITY_DN46384_c0_g1
GO:0090035	biological_process	positive regulation of chaperone-mediated protein complex assembly	8	1	TRINITY_DN41421_c2_g1
GO:0090042	biological_process	tubulin deacetylation	11	1	TRINITY_DN41421_c2_g1
GO:0090044	biological_process	positive regulation of tubulin deacetylation	11	1	TRINITY_DN41421_c2_g1
GO:0090156	biological_process	cellular sphingolipid homeostasis	6	1	TRINITY_DN46467_c0_g1
GO:0090391	biological_process	granum assembly	6	1	TRINITY_DN48262_c0_g1
GO:0090409	molecular_function	malonyl-CoA synthetase activity	7	1	TRINITY_DN56321_c0_g1
GO:0090410	biological_process	malonate catabolic process	10	1	TRINITY_DN56321_c0_g1
GO:0090575	cellular_component	RNA polymerase II transcription factor complex	6	1	TRINITY_DN35373_c0_g1
GO:0090603	biological_process	sieve element differentiation	6	1	TRINITY_DN47735_c0_g5
GO:0097100	molecular_function	supercoiled DNA binding	8	1	TRINITY_DN41331_c3_g1
GO:0097218	cellular_component	sieve plate	6	1	TRINITY_DN47735_c0_g5
GO:0098655	biological_process	cation transmembrane transport	8	1	TRINITY_DN51206_c0_g6
GO:1900027	biological_process	regulation of ruffle assembly	10	1	TRINITY_DN49477_c0_g2
GO:1900101	biological_process	regulation of endoplasmic reticulum unfolded protein response	8	1	TRINITY_DN44177_c0_g5
GO:1900111	biological_process	positive regulation of histone H3-K9 dimethylation	13	1	TRINITY_DN42016_c0_g6
GO:1900384	biological_process	regulation of flavonol biosynthetic process	8	1	TRINITY_DN41362_c0_g7
GO:1901224	biological_process	positive regulation of NIK/NF-kappaB signaling	10	1	TRINITY_DN41331_c3_g1
GO:1901259	biological_process	chloroplast rRNA processing	12	2	TRINITY_DN38376_c0_g6,TRINITY_DN40431_c0_g3
GO:1901300	biological_process	positive regulation of hydrogen peroxide-mediated programmed cell death	9	1	TRINITY_DN41421_c2_g1
GO:1901409	biological_process	positive regulation of phosphorylation of RNA polymerase II C-terminal domain	11	1	TRINITY_DN55145_c0_g1
GO:1901657	biological_process	glycosyl compound metabolic process	6	1	TRINITY_DN55761_c0_g1
GO:1901984	biological_process	negative regulation of protein acetylation	10	1	TRINITY_DN41421_c2_g1
GO:1902231	biological_process	positive regulation of intrinsic apoptotic signaling pathway in response to DNA damage	9	1	TRINITY_DN41331_c3_g1
GO:1902546	biological_process	positive regulation of DNA N-glycosylase activity	8	1	TRINITY_DN41331_c3_g1
GO:1902600	biological_process	hydrogen ion transmembrane transport	9	1	TRINITY_DN51181_c0_g2
GO:1903223	biological_process	positive regulation of oxidative stress-induced neuron death	9	1	TRINITY_DN41421_c2_g1
GO:1903401	biological_process	L-lysine transmembrane transport	8	1	TRINITY_DN40957_c0_g3
GO:1903508	biological_process	positive regulation of nucleic acid-templated transcription	10	1	TRINITY_DN50140_c0_g3
GO:1990316	cellular_component	ATG1/ULK1 kinase complex	6	1	TRINITY_DN41722_c1_g7
GO:2000025	biological_process	regulation of leaf formation	9	1	TRINITY_DN54675_c1_g2
GO:2000034	biological_process	regulation of seed maturation	9	1	TRINITY_DN55609_c0_g4
GO:2000045	biological_process	regulation of G1/S transition of mitotic cell cycle	9	1	TRINITY_DN46139_c0_g11
GO:2000232	biological_process	regulation of rRNA processing	8	1	TRINITY_DN41766_c1_g5
GO:2000280	biological_process	regulation of root development	7	1	TRINITY_DN51895_c1_g4
GO:2000306	biological_process	positive regulation of photomorphogenesis	9	1	TRINITY_DN50140_c0_g3
GO:2001272	biological_process	positive regulation of cysteine-type endopeptidase activity involved in execution phase of apoptosis	11	1	TRINITY_DN41331_c3_g1
