# Supplementary material for: Identification of Nitrogen Starvation-Responsive miRNAs to Reveal the miRNA-Mediated Regulatory Network in Betula luminifera
Source: Front Genet. 2022 Aug 17;13:957505. doi: 10.3389/fgene.2022.957505 (PMC9428261; doi:10.3389/fgene.2022.957505)
Supplement: Supplementary file 4 [file Table4.XLSX]

## Sheet: Sheet1
Table S4 The identification of DEmiRNAs under LN stress
Root									SL
	GeneID	Root_0h	Root_0.5h	Fold_change	log2(FC)	up/down	p(chi_square)			GeneID	SL_0h	SL_0.5h	Fold_change	log2(FC)	up/down	p(chi_square)
R0.5h vs R0h	miR166b-5p	2082.37	375.81	0.180472	-2.47015	down	0		SL0.5h vs SL0h	miR894a	2261.87	538.27	0.237976	-2.07111	down	0
	miR172a	181.16	816.43	4.50668	2.17206	up	0			miR8155a	888.07	182.97	0.206031	-2.27907	down	0
	miR319a	187.69	1259.73	6.71176	2.74669	up	0			miR482e-3p	137.21	48.25	0.351651	-1.50778	down	1.1484e-19
	miR319b	187.69	1259.73	6.71176	2.74669	up	0			miR156b-3p	52.13	8.15	0.15634	-2.67724	down	9.0679e-13
	miR398a	209.17	724.86	3.46541	1.79303	up	0			miR168a-3p	81.49	28.2	0.346055	-1.53093	down	1.8763e-12
	blu-miR1-3p	847.89	2329.76	2.74771	1.45823	up	0			miR399a	8.39	99.01	11.801	3.56083	up	2.0726e-12
	miR171f	155.01	495.33	3.19547	1.67603	up	2.1375e-85			blu-miR17-3p	75.5	31.96	0.423311	-1.24021	down	9.2393e-10
	miR156b-3p	674.2	30.33	0.0449867	-4.47436	down	1.1476e-78			miR6146a	46.74	11.28	0.241335	-2.05089	down	1.1129e-09
	miR7122a-3p	1532.37	394.24	0.257275	-1.95862	down	3.6918e-61			miR6145a	50.33	13.79	0.273992	-1.8678	down	1.29e-09
	miR7122b-3p	1532.37	394.24	0.257275	-1.95862	down	3.6918e-61			blu-miR9-3p	61.12	185.48	3.03469	1.60155	up	1.6372e-07
	miR5072a	85.91	269.96	3.14236	1.65185	up	8.4146e-47			miR156a-3p	115.94	288.56	2.48887	1.31549	up	3.017e-07
	miR390a	33.62	189.09	5.62433	2.49168	up	2.3055e-45			miR156c-3p	115.94	288.56	2.48887	1.31549	up	3.017e-07
	miR160a	97.12	242.61	2.49804	1.3208	up	4.6215e-35			miR482c	43.74	15.67	0.358253	-1.48095	down	3.797e-07
	miR167a-3p	412.74	54.11	0.131099	-2.93127	down	1.8839e-33			miR167e-3p	35.95	11.91	0.331293	-1.59382	down	1.8602e-06
	miR159b	679.81	164.71	0.242288	-2.0452	down	1.4586e-30			miR167c-3p	52.73	25.69	0.487199	-1.03742	down	2.7777e-06
	miR8175a	18.68	114.76	6.14347	2.61905	up	4.0254e-29			miR169b	48.83	22.56	0.462011	-1.114	down	3.0052e-06
	miR156a-3p	37.35	137.36	3.67764	1.87878	up	2.9295e-27			blu-miR30-3p	25.46	9.4	0.369207	-1.4375	down	0.0001336
	miR156c-3p	37.35	137.36	3.67764	1.87878	up	2.9295e-27			blu-miR15-5p	31.46	95.25	3.02765	1.5982	up	0.00018161
	miR396a	1320.39	472.43	0.357796	-1.48279	down	3.6727e-27			miR396a	162.38	326.79	2.0125	1.00899	up	0.00032327
	miR167a	491.8	102.28	0.207971	-2.26555	down	4.2187e-27			miR158a-3p	22.17	10.65	0.480379	-1.05776	down	0.002156
	miR166b	1565.98	614.85	0.39263	-1.34876	down	3.689e-24			miR394b	21.57	64.54	2.99212	1.58117	up	0.0023337
	miR168b	183.02	7.73	0.0422358	-4.56539	down	7.5622e-23			miR169h	17.98	7.52	0.418242	-1.25759	down	0.0026314
	miR6149a	481.84	122.49	0.254213	-1.97589	down	1.0243e-20			blu-miR4-5p	6.59	30.08	4.56449	2.19045	up	0.0042724
	miR156g	171.82	9.81	0.0570946	-4.1305	down	2.7351e-20			miR6024a	13.78	5.01	0.36357	-1.45969	down	0.0046417
	miR156h	171.82	9.81	0.0570946	-4.1305	down	2.7351e-20			miR166c-5p	42.54	100.89	2.37165	1.24589	up	0.0049988
	miR6146a	351.11	72.54	0.206602	-2.27507	down	6.0508e-20			blu-miR1-3p	15.58	48.88	3.13736	1.64955	up	0.0054834
	miR171f-5p	20.54	89.19	4.34226	2.11845	up	6.1066e-20			miR166a-5p	5.39	22.56	4.18553	2.06541	up	0.018599
	miR171c	59.76	140.33	2.34823	1.23157	up	8.3022e-20			miR171e-5p	40.74	90.23	2.21478	1.14716	up	0.018985
	miR156a	419.74	102.28	0.243675	-2.03697	down	2.4451e-19			miR7122c	11.38	5.01	0.440246	-1.18362	down	0.020191
	miR156b	419.74	102.28	0.243675	-2.03697	down	2.4451e-19			miR403a	11.98	5.64	0.470785	-1.08686	down	0.022289
	miR156c	419.74	102.28	0.243675	-2.03697	down	2.4451e-19			blu-miR27-5p	9.59	30.08	3.1366	1.6492	up	0.029402
	miR397c	33.62	100.79	2.99792	1.58396	up	6.6554e-18			miR6020a	9.59	4.39	0.457769	-1.12731	down	0.037359
	blu-miR11-5p	141.94	10.11	0.0712273	-3.81143	down	4.3646e-16			blu-miR32-3p	21.57	0	-inf	-inf	down	2.8709e-08
	miR6145a	278.27	58.87	0.211557	-2.24088	down	9.8637e-16			miR169a-3p	11.98	0	-inf	-inf	down	3.5423e-05
	miR158a-3p	147.54	15.46	0.104785	-3.25449	down	1.6865e-14			blu-miR6-3p	10.19	0	-inf	-inf	down	0.00013672
	blu-miR5-3p	33.62	85.92	2.55562	1.35367	up	1.0736e-13			miR6144a	8.99	0	-inf	-inf	down	0.00034044
	blu-miR22-5p	128.86	16.65	0.12921	-2.95221	down	1.3389e-11			miR1919a-5p	8.69	0	-inf	-inf	down	0.00042809
	miR396c-3p	1001.03	431.11	0.430666	-1.21536	down	1.6945e-11			miR9470a-3p	8.39	0	-inf	-inf	down	0.00053857
	miR396b-3p	14.94	52.92	3.54217	1.82463	up	3.3124e-11			blu-miR22-5p	7.19	0	-inf	-inf	down	0.0013565
	blu-miR7-5p	870.3	379.37	0.435907	-1.19791	down	1.0533e-09			miR482g-3p	6.29	0	-inf	-inf	down	0.0027306
	miR169c	15.87	46.38	2.9225	1.5472	up	7.0955e-09			miR395a-5p	0	11.91	inf	inf	up	0.0038713
	miR6021a	173.69	44	0.253325	-1.98094	down	1.9324e-08			miR827a-3p	5.39	0	-inf	-inf	down	0.0055391
	miR7122c	76.57	7.73	0.100953	-3.30824	down	2.4488e-08			blu-miR10-3p	5.39	0	-inf	-inf	down	0.0055391
	blu-miR24-5p	102.72	20.22	0.196846	-2.34486	down	3.8019e-07			blu-miR7-3p	4.79	0	-inf	-inf	down	0.0089243
	miR171g	1017.84	488.79	0.480223	-1.05822	down	4.7131e-07			blu-miR13-3p	4.79	0	-inf	-inf	down	0.0089243
	miR156i	54.16	6.24	0.115214	-3.11761	down	5.7535e-06			miR156d-3p	0	9.4	inf	inf	up	0.010285
	blu-miR1-5p	13.07	32.11	2.45677	1.29676	up	8.288e-06			miR399b	0	9.09	inf	inf	up	0.011621
	blu-miR14-5p	72.84	16.06	0.220483	-2.18126	down	6.1905e-05			miR395c	0	8.77	inf	inf	up	0.013189
	miR6020a	44.82	5.95	0.132753	-2.91318	down	7.6552e-05			miR397d-3p	4.19	0	-inf	-inf	down	0.014458
	miR166g	41.09	5.05	0.122901	-3.02443	down	0.0001052			miR403b	4.19	0	-inf	-inf	down	0.014458
	miR169g-5p	8.4	18.73	2.22976	1.15689	up	0.0012086			miR164a-3p	0	8.15	inf	inf	up	0.016876
	miR6019a	31.75	5.35	0.168504	-2.56915	down	0.0023412			miR399a-5p	0	8.15	inf	inf	up	0.016876
	miR166a-5p	28.01	4.16	0.148518	-2.75129	down	0.0026375			miR171b-5p	0	6.27	inf	inf	up	0.036103
	miR167b	107.08	41.03	0.383171	-1.38394	down	0.0057327			blu-miR9-5p	0	6.27	inf	inf	up	0.036103
	miR156f	26.15	4.76	0.182027	-2.45778	down	0.0076769
	miR5564a	39.84	11.89	0.298444	-1.74447	down	0.019853			GeneID	SL_0h	SL_24h	Fold_change	log2(FC)	up/down	p(chi_square)
	blu-miR10-3p	17.74	3.57	0.20124	-2.31301	down	0.037037			SL24h vs SL0h	miR167d	2493.75	1029.87	0.41298	-1.27585	down	0
	miR858a-3p	0	361.54	inf	inf	up	0				miR319a	5404.82	11875.7	2.19725	1.1357	up	0
	blu-miR9-3p	0	118.33	inf	inf	up	1.4609e-42				miR319b	5404.82	11875.7	2.19725	1.1357	up	0
	blu-miR8-5p	0	92.17	inf	inf	up	1.565e-33				miR398a	2580.33	1171.86	0.454151	-1.13876	down	0
	miR171c-3p	0	35.68	inf	inf	up	5.9989e-14				miR408a-3p	2696.87	658.82	0.244291	-2.03333	down	0
	blu-miR4-3p	0	26.76	inf	inf	up	7.9162e-11				miR8155a	888.07	2562.06	2.88498	1.52856	up	0
	miR399a	0	20.22	inf	inf	up	1.5855e-08				miR167a	668.57	314.26	0.470048	-1.08912	down	2.3611e-43
	blu-miR16-3p	0	19.03	inf	inf	up	4.177e-08				miR169c	205.52	26.5	0.128941	-2.95521	down	1.4808e-38
	miR3627a	46.69	0	-inf	-inf	down	5.4374e-08				miR166b	248.66	567	2.28022	1.18917	up	3.6139e-19
	miR319a-5p	0	16.95	inf	inf	up	2.2807e-07				miR167a-3p	104.26	30.29	0.290524	-1.78327	down	2.7392e-13
	blu-miR27-5p	0	16.65	inf	inf	up	2.9149e-07				miR396b-3p	140.21	54.9	0.391556	-1.35271	down	5.1103e-13
	miR827a-3p	39.22	0	-inf	-inf	down	6.2757e-07				miR5268a-5p	13.18	94.66	7.18209	2.8444	up	1.7022e-12
	blu-miR18-3p	0	13.38	inf	inf	up	4.2716e-06				miR166e-5p	25.17	107.91	4.28725	2.10005	up	3.1594e-10
	miR5268a-5p	0	13.08	inf	inf	up	5.4707e-06				blu-miR9-3p	61.12	13.25	0.216787	-2.20565	down	4.2559e-10
	miR167c	0	12.78	inf	inf	up	7.0082e-06				miR6021a	31.16	107.91	3.46309	1.79206	up	2.0894e-08
	blu-miR4-5p	0	12.19	inf	inf	up	1.1414e-05				miR858a-3p	83.88	34.08	0.406295	-1.2994	down	5.0025e-08
	miR169a	0	12.19	inf	inf	up	1.1414e-05				miR169g-5p	70.4	26.5	0.37642	-1.40958	down	1.5593e-07
	miR6159a	28.01	0	-inf	-inf	down	2.5462e-05				miR167c-3p	52.73	20.82	0.394842	-1.34065	down	1.0591e-05
	miR172b	0	10.7	inf	inf	up	3.9302e-05				miR6149a	80.29	162.81	2.02777	1.0199	up	4.3611e-05
	miR482e-3p	0	10.7	inf	inf	up	3.9302e-05				blu-miR15-5p	31.46	14.2	0.451367	-1.14763	down	0.0019885
	miR403b	0	10.11	inf	inf	up	6.4264e-05				miR166g	2.4	16.09	6.70417	2.74506	up	0.0042839
	miR1919b	0	10.11	inf	inf	up	6.4264e-05				blu-miR30-3p	25.46	12.31	0.483504	-1.0484	down	0.0085864
	miR395b	0	9.51	inf	inf	up	0.00010611				miR168b	14.38	34.08	2.36996	1.24486	up	0.021847
	miR403a	0	9.51	inf	inf	up	0.00010611				miR5564a	12.18	30.29	2.48686	1.31433	up	0.022805
	miR393a-3p	0	8.92	inf	inf	up	0.00017403				blu-miR32-3p	21.57	43.54	2.01854	1.01332	up	0.035844
	miR172b-5p	0	8.32	inf	inf	up	0.00028834				miR167e-3p	35.95	0	-inf	-inf	down	8.9071e-11
	blu-miR31-3p	0	8.03	inf	inf	up	0.00036831				blu-miR25-3p	32.06	0	-inf	-inf	down	9.1521e-10
	miR1432a	18.68	0	-inf	-inf	down	0.00058474				miR167c	21.27	0	-inf	-inf	down	6.1103e-07
	miR390a-3p	0	7.43	inf	inf	up	0.00061219				miR391a-5p	20.37	0	-inf	-inf	down	1.0553e-06
	blu-miR9-5p	0	7.14	inf	inf	up	0.00078331				miR167b-3p	20.07	0	-inf	-inf	down	1.2664e-06
	blu-miR30-3p	0	6.84	inf	inf	up	0.0010115				miR162a-5p	19.77	0	-inf	-inf	down	1.5199e-06
	miR403c	16.81	0	-inf	-inf	down	0.0011065				miR169h	17.98	0	-inf	-inf	down	4.5236e-06
	miR403d-5p	16.81	0	-inf	-inf	down	0.0011065				blu-miR24-5p	16.18	0	-inf	-inf	down	1.3605e-05
	miR528a-3p	16.81	0	-inf	-inf	down	0.0011065				miR6024a	13.78	0	-inf	-inf	down	5.9556e-05
	miR9470a-3p	0	6.54	inf	inf	up	0.0013071				blu-miR2-3p	13.18	0	-inf	-inf	down	8.6302e-05
	blu-miR7-3p	0	6.54	inf	inf	up	0.0013071				blu-miR26-3p	12.58	0	-inf	-inf	down	0.00012517
	miR171b-5p	14.94	0	-inf	-inf	down	0.0021039				miR169a-3p	11.98	0	-inf	-inf	down	0.0001817
	blu-miR10-5p	0	5.95	inf	inf	up	0.0021695				miR390a-3p	11.98	0	-inf	-inf	down	0.0001817
	miR172a-5p	0	5.35	inf	inf	up	0.0036457				miR403a-5p	11.68	0	-inf	-inf	down	0.00021901
	miR394b	0	5.35	inf	inf	up	0.0036457				miR6019a	0	15.15	inf	inf	up	0.00031922
	miR399a-5p	0	5.35	inf	inf	up	0.0036457				miR160b	10.19	0	-inf	-inf	down	0.00055598
	blu-miR13-3p	13.07	0	-inf	-inf	down	0.0040241				blu-miR6-3p	10.19	0	-inf	-inf	down	0.00055598
	miR397d-3p	13.07	0	-inf	-inf	down	0.0040241				miR169a	9.89	0	-inf	-inf	down	0.00067133
	miR160b	0	4.16	inf	inf	up	0.010358				blu-miR23-5p	9.89	0	-inf	-inf	down	0.00067133
	miR2111a	0	4.16	inf	inf	up	0.010358				blu-miR14-5p	9.59	0	-inf	-inf	down	0.00081089
	blu-miR3-3p	0	4.16	inf	inf	up	0.010358				blu-miR27-5p	9.59	0	-inf	-inf	down	0.00081089
	blu-miR11-3p	0	4.16	inf	inf	up	0.010358				miR156f	8.99	0	-inf	-inf	down	0.0011845
	miR159a	7.47	0	-inf	-inf	down	0.029671				miR171c-3p	8.99	0	-inf	-inf	down	0.0011845
	miR167b-3p	0	2.68	inf	inf	up	0.03962				miR2950a-5p	8.99	0	-inf	-inf	down	0.0011845
											miR6144a	8.99	0	-inf	-inf	down	0.0011845
	GeneID	Root_0h	Root_24h	Fold_change	log2(FC)	up/down	p(chi_square)				miR399a	8.39	0	-inf	-inf	down	0.0017332
R24h vs R0h	miR894a	1423.11	3946.2	2.77294	1.47142	up	0				miR9470a-3p	8.39	0	-inf	-inf	down	0.0017332
	miR8155a	154.08	735.85	4.77577	2.25573	up	0				blu-miR4-3p	8.39	0	-inf	-inf	down	0.0017332
	miR159b	679.81	100.28	0.147512	-2.7611	down	3.2834e-85				miR5204a-5p	7.19	0	-inf	-inf	down	0.0037334
	miR167a-3p	412.74	16.26	0.0393953	-4.66583	down	1.6094e-74				blu-miR22-5p	7.19	0	-inf	-inf	down	0.0037334
	miR167a	491.8	69.79	0.141907	-2.81698	down	2.4784e-63				miR396a-3p	6.59	0	-inf	-inf	down	0.0054995
	blu-miR11-5p	141.94	509.54	3.58983	1.84391	up	2.2455e-54				miR403c	6.59	0	-inf	-inf	down	0.0054995
	miR168a-3p	41.09	292.71	7.12363	2.83261	up	3.7424e-48				blu-miR4-5p	6.59	0	-inf	-inf	down	0.0054995
	miR156g	171.82	7.45	0.0433593	-4.52751	down	1.1705e-31				miR482g-3p	6.29	0	-inf	-inf	down	0.006682
	miR156h	171.82	7.45	0.0433593	-4.52751	down	1.1705e-31				miR166a-5p	5.39	0	-inf	-inf	down	0.012047
	miR156a	419.74	133.14	0.317196	-1.65655	down	5.0258e-29				miR827a-3p	5.39	0	-inf	-inf	down	0.012047
	miR156b	419.74	133.14	0.317196	-1.65655	down	5.0258e-29				blu-miR10-3p	5.39	0	-inf	-inf	down	0.012047
	miR156c	419.74	133.14	0.317196	-1.65655	down	5.0258e-29				blu-miR16-3p	5.39	0	-inf	-inf	down	0.012047
	miR172a	181.16	403.84	2.22919	1.15652	up	9.8206e-25				blu-miR7-3p	4.79	0	-inf	-inf	down	0.017938
	miR164a	407.14	166.68	0.409392	-1.28844	down	2.0742e-19				blu-miR13-3p	4.79	0	-inf	-inf	down	0.017938
	blu-miR22-5p	128.86	21.68	0.168245	-2.57137	down	2.1871e-16				miR393c	4.19	0	-inf	-inf	down	0.02685
	miR158a-3p	147.54	31.17	0.211265	-2.24288	down	4.1829e-16				miR397d-3p	4.19	0	-inf	-inf	down	0.02685
	miR8175a	18.68	102.99	5.51338	2.46294	up	4.2921e-16				miR403b	4.19	0	-inf	-inf	down	0.02685
	blu-miR13-3p	13.07	86.73	6.63581	2.73027	up	5.5195e-15				miR171d	3.3	0	-inf	-inf	down	0.049464
	miR5072a	85.91	204.63	2.38191	1.25212	up	1.2323e-14
	miR3627a	46.69	138.9	2.97494	1.57286	up	1.7431e-13				GeneID	SL_0.5h	SL_24h	Fold_change	log2(FC)	up/down	p(chi_square)
	miR168b	183.02	90.8	0.496121	-1.01124	down	1.1729e-06			SL24h vs SL0.5h	miR167d	3731.87	1029.87	0.275966	-1.85744	down	0
	miR167e-3p	80.31	28.46	0.354377	-1.49664	down	6.0819e-06				miR319a	4803.71	11875.7	2.4722	1.3058	up	0
	miR167b	107.08	47.43	0.44294	-1.17482	down	2.0103e-05				miR319b	4803.71	11875.7	2.4722	1.3058	up	0
	blu-miR25-3p	62.56	21	0.335678	-1.57485	down	3.2682e-05				miR396b	2617.73	1046.91	0.39993	-1.32218	down	0
	blu-miR2-3p	51.36	15.58	0.303349	-1.72095	down	5.7685e-05				miR398a	3604.35	1171.86	0.325124	-1.62094	down	0
	miR7112c	76.57	32.52	0.424709	-1.23545	down	0.00016455				miR408a-3p	4106.28	658.82	0.160442	-2.63988	down	0
	miR390a	33.62	8.13	0.24182	-2.04799	down	0.00024434				miR482a	6280.04	2565.22	0.408472	-1.29169	down	0
	miR164b-3p	59.76	23.04	0.385542	-1.37504	down	0.00026828				miR894a	538.27	3231.61	6.0037	2.58585	up	0
	miR827a-3p	39.22	12.2	0.311066	-1.68471	down	0.00053962				miR8155a	182.97	2562.06	14.0026	3.80763	up	0
	miR156e-3p	65.37	31.17	0.476824	-1.06847	down	0.0022324				miR5072a	233.1	647.46	2.77761	1.47384	up	7.3906e-65
	miR477b-5p	28.01	8.13	0.290253	-1.78461	down	0.0022961				miR169c	339.94	26.5	0.0779549	-3.68122	down	6.0018e-48
	miR482c	56.03	27.1	0.483669	-1.04791	down	0.005434				miR482e-3p	48.25	272.61	5.64995	2.49824	up	7.0026e-47
	miR398b	46.69	22.36	0.478903	-1.06219	down	0.010173				blu-miR9-3p	185.48	13.25	0.0714363	-3.8072	down	1.562e-27
	blu-miR20-3p	8.4	18.29	2.17738	1.12259	up	0.032311				miR156a-3p	288.56	70.99	0.246015	-2.02318	down	5.3831e-22
	miR156b-3p	674.2	0	-inf	-inf	down	0				miR156c-3p	288.56	70.99	0.246015	-2.02318	down	5.3831e-22
	miR156i	54.16	0	-inf	-inf	down	1.8305e-12				miR166f-5p	519.16	203.51	0.391999	-1.35108	down	7.4273e-20
	miR6020a	44.82	0	-inf	-inf	down	1.4509e-10				miR6145a	13.79	90.87	6.58956	2.72018	up	8.4109e-18
	blu-miR9-3p	0	33.88	inf	inf	up	1.2094e-09				miR5268a-5p	16.29	94.66	5.81093	2.53877	up	1.4707e-17
	blu-miR12-3p	0	28.46	inf	inf	up	2.5247e-08				miR6021a	23.81	107.91	4.53213	2.18019	up	1.7286e-17
	miR6019a	31.75	0	-inf	-inf	down	6.8378e-08				miR6149a	63.92	162.81	2.54709	1.34885	up	5.2906e-16
	blu-miR4-5p	0	25.07	inf	inf	up	1.7024e-07				miR168a-3p	28.2	98.44	3.49078	1.80355	up	1.3953e-13
	miR6159a	28.01	0	-inf	-inf	down	4.0276e-07				miR166e-5p	38.85	107.91	2.77761	1.47384	up	3.9465e-12
	blu-miR3-5p	0	23.04	inf	inf	up	5.3581e-07				blu-miR15-5p	95.25	14.2	0.149081	-2.74583	down	1.564e-11
	miR1919b	0	23.04	inf	inf	up	5.3581e-07				miR858a-3p	139.74	34.08	0.243881	-2.03575	down	1.5979e-11
	miR156f	26.15	0	-inf	-inf	down	9.7561e-07				miR390a	274.78	107.91	0.392714	-1.34845	down	3.558e-11
	miR5300a	26.15	0	-inf	-inf	down	9.7561e-07				miR6146a	11.28	51.12	4.53191	2.18012	up	4.7025e-09
	miR171c-3p	0	20.33	inf	inf	up	2.4896e-06				blu-miR2-5p	333.99	166.6	0.498817	-1.00342	down	1.2434e-07
	miR156d	0	18.97	inf	inf	up	5.3967e-06				miR159b	147.88	58.69	0.396876	-1.33324	down	1.5683e-06
	miR396d-3p	0	17.62	inf	inf	up	1.1657e-05				miR394b	64.54	15.15	0.234738	-2.09088	down	3.0224e-06
	miR169a	0	17.62	inf	inf	up	1.1657e-05				miR5564a	6.89	30.29	4.39623	2.13627	up	7.9872e-06
	miR397a-3p	17.74	0	-inf	-inf	down	5.5076e-05				miR156b-3p	8.15	32.18	3.94847	1.98129	up	9.1298e-06
	blu-miR10-3p	17.74	0	-inf	-inf	down	5.5076e-05				miR168b	10.03	34.08	3.39781	1.7646	up	1.6902e-05
	miR403c	16.81	0	-inf	-inf	down	8.643e-05				miR403a	5.64	26.5	4.69858	2.23223	up	2.0092e-05
	miR403d-5p	16.81	0	-inf	-inf	down	8.643e-05				miR158a-3p	10.65	34.08	3.2	1.67807	up	2.8083e-05
	miR528a-3p	16.81	0	-inf	-inf	down	8.643e-05				miR396b-3p	125.95	54.9	0.435887	-1.19797	down	7.2616e-05
	blu-miR6-3p	16.81	0	-inf	-inf	down	8.643e-05				miR6020a	4.39	20.82	4.7426	2.24568	up	0.00015073
	miR169c	15.87	0	-inf	-inf	down	0.00013647				miR7112c	5.01	20.82	4.15569	2.05509	up	0.0002794
	miR171b-5p	14.94	0	-inf	-inf	down	0.00021472				miR166g	3.45	16.09	4.66377	2.2215	up	0.00091638
	blu-miR16-3p	0	12.2	inf	inf	up	0.00026445				miR319a-5p	17.55	35.97	2.04957	1.03532	up	0.0011109
	miR5268a-5p	0	12.2	inf	inf	up	0.00026445				miR482c	15.67	32.18	2.05361	1.03816	up	0.0020064
	blu-miR7-3p	0	12.2	inf	inf	up	0.00026445				miR166c-5p	100.89	49.22	0.487858	-1.03547	down	0.0025659
	blu-miR1-5p	13.07	0	-inf	-inf	down	0.00053684				miR482d-5p	46.37	17.04	0.367479	-1.44427	down	0.003652
	miR397d-3p	13.07	0	-inf	-inf	down	0.00053684				miR482f-5p	46.37	17.04	0.367479	-1.44427	down	0.003652
	blu-miR8-5p	0	10.84	inf	inf	up	0.00058491				miR171e-5p	90.23	43.54	0.482545	-1.05127	down	0.003701
	miR166d-5p	0	10.84	inf	inf	up	0.00058491				miR169f	4.39	15.15	3.45103	1.78702	up	0.003882
	miR858a-3p	0	9.49	inf	inf	up	0.0012941				miR169g-5p	55.46	26.5	0.477822	-1.06546	down	0.020826
	miR169g-5p	8.4	0	-inf	-inf	down	0.0055177				miR399a	99.01	0	-inf	-inf	down	2.1152e-19
	blu-miR23-5p	8.4	0	-inf	-inf	down	0.0055177				blu-miR32-3p	0	43.54	inf	inf	up	3.094e-13
	miR390b	7.47	0	-inf	-inf	down	0.0088702				blu-miR26-3p	33.21	0	-inf	-inf	down	1.8255e-07
	blu-miR31-3p	0	5.42	inf	inf	up	0.015041				miR167c	32.27	0	-inf	-inf	down	2.7194e-07
	miR172b-5p	0	4.74	inf	inf	up	0.02298				blu-miR25-3p	31.64	0	-inf	-inf	down	3.5528e-07
	miR482g-3p	0	4.74	inf	inf	up	0.02298				blu-miR4-5p	30.08	0	-inf	-inf	down	6.8924e-07
											blu-miR27-5p	30.08	0	-inf	-inf	down	6.8924e-07
	GeneID	Root_0.5h	Root_24h	Fold_change	log2(FC)	up/down	p(chi_square)				miR162a-5p	28.82	0	-inf	-inf	down	1.1781e-06
R24h vs R0.5h	miR166b	614.85	2210.25	3.59478	1.8459	up	0				miR167b-3p	25.38	0	-inf	-inf	down	5.1141e-06
	miR166c	7119.82	16566.7	2.32685	1.21838	up	0				miR6019a	0	15.15	inf	inf	up	1.7059e-05
	miR166d	7119.82	16566.7	2.32685	1.21838	up	0				miR166a-5p	22.56	0	-inf	-inf	down	1.7138e-05
	miR319a	1259.73	356.41	0.282926	-1.8215	down	0				miR171c-3p	21.93	0	-inf	-inf	down	2.2473e-05
	miR319b	1259.73	356.41	0.282926	-1.8215	down	0				miR391a-5p	21.93	0	-inf	-inf	down	2.2473e-05
	miR398a	724.86	216.15	0.298196	-1.74567	down	0				blu-miR23-5p	20.37	0	-inf	-inf	down	4.4031e-05
	miR858a-3p	361.54	9.49	0.0262488	-5.2516	down	0				miR396a-3p	18.8	0	-inf	-inf	down	8.6857e-05
	miR894a	1434.84	3946.2	2.75027	1.45957	up	0				blu-miR14-5p	18.17	0	-inf	-inf	down	0.00011417
	blu-miR1-3p	2329.76	878.14	0.376923	-1.40766	down	0				miR156f	16.92	0	-inf	-inf	down	0.00019668
	miR166b-5p	375.81	1563.85	4.16128	2.05703	up	1.3784e-82				miR390a-3p	16.29	0	-inf	-inf	down	0.00025892
	miR156e	674.01	279.16	0.414178	-1.27168	down	1.3281e-78				blu-miR4-3p	13.16	0	-inf	-inf	down	0.001025
	miR156j	674.01	279.16	0.414178	-1.27168	down	1.3281e-78				miR1919a-5p	0	8.52	inf	inf	up	0.0012605
	miR172a	816.43	403.84	0.494641	-1.01555	down	1.1093e-76				miR403c	12.53	0	-inf	-inf	down	0.0013552
	blu-miR11-5p	10.11	509.54	50.3996	5.65534	up	8.9668e-73				miR167e-3p	11.91	0	-inf	-inf	down	0.0017857
	miR408a-3p	693.34	322.53	0.465183	-1.10413	down	9.8848e-71				miR395a-5p	11.91	0	-inf	-inf	down	0.0017857
	miR7122a-3p	394.24	1386.32	3.51644	1.81411	up	4.366e-58				blu-miR24-5p	10.65	0	-inf	-inf	down	0.003138
	miR7122b-3p	394.24	1386.32	3.51644	1.81411	up	4.366e-58				miR156d-3p	9.4	0	-inf	-inf	down	0.005518
	miR171f	495.33	211.4	0.426786	-1.22841	down	2.1766e-56				miR399b	9.09	0	-inf	-inf	down	0.006353
	miR390a	189.09	8.13	0.0429954	-4.53967	down	1.0124e-55				miR403a-5p	9.09	0	-inf	-inf	down	0.006353
	miR397a	276.5	99.6	0.360217	-1.47306	down	4.8476e-38				miR395c	8.77	0	-inf	-inf	down	0.0073509
	miR397b	276.5	99.6	0.360217	-1.47306	down	4.8476e-38				miR2950a-5p	8.46	0	-inf	-inf	down	0.0084706
	miR156a-3p	137.36	27.1	0.197292	-2.3416	down	8.3784e-29				miR164a-3p	8.15	0	-inf	-inf	down	0.0097654
	miR156c-3p	137.36	27.1	0.197292	-2.3416	down	8.3784e-29				miR399a-5p	8.15	0	-inf	-inf	down	0.0097654
	miR160a	242.61	107.06	0.441284	-1.18022	down	1.7983e-27				blu-miR2-3p	7.83	0	-inf	-inf	down	0.011316
	blu-miR8-5p	92.17	10.84	0.117609	-3.08793	down	9.8927e-24				miR169h	7.52	0	-inf	-inf	down	0.013059
	miR479a	148.06	51.5	0.347832	-1.52354	down	9.1641e-22				miR169a	6.58	0	-inf	-inf	down	0.020242
	miR8155a	258.07	735.85	2.85136	1.51165	up	1.3467e-21				miR160b	6.27	0	-inf	-inf	down	0.023422
	miR171f-5p	89.19	14.91	0.167171	-2.5806	down	1.315e-20				miR171b-5p	6.27	0	-inf	-inf	down	0.023422
	blu-miR9-3p	118.33	33.88	0.286318	-1.80431	down	2.0025e-20				blu-miR9-5p	6.27	0	-inf	-inf	down	0.023422
	miR168a-3p	68.98	292.71	4.2434	2.08522	up	3.6245e-17				miR477b-5p	5.64	0	-inf	-inf	down	0.031587
	miR394a	104.06	35.23	0.338555	-1.56254	down	4.2277e-16				miR5204a-5p	5.64	0	-inf	-inf	down	0.031587
	miR482c	92.17	27.1	0.294022	-1.766	down	5.6799e-16				miR6024a	5.01	0	-inf	-inf	down	0.042766
	miR6146a	72.54	276.45	3.811	1.93017	up	2.4668e-14				miR172b	4.7	0	-inf	-inf	down	0.049727
	miR6149a	122.49	369.96	3.02033	1.59471	up	5.5694e-13
	blu-miR7-5p	379.37	853.75	2.25044	1.17021	up	5.8953e-13
	miR397c	100.79	44.04	0.436948	-1.19447	down	1.9295e-12
	miR168b	7.73	90.8	11.7464	3.55415	up	2.6717e-11
	miR164b-3p	67.79	23.04	0.339873	-1.55693	down	5.6675e-11
	miR6145a	58.87	207.34	3.522	1.81639	up	5.0647e-10
	miR167a-3p	54.11	16.26	0.300499	-1.73457	down	7.6101e-10
	miR396b-3p	52.92	16.26	0.307256	-1.70249	down	1.606e-09
	miR156e-3p	67.19	31.17	0.463908	-1.10809	down	2.9817e-08
	miR477b-5p	34.19	8.13	0.237789	-2.07225	down	1.2432e-07
	miR166g	5.05	53.53	10.6	3.40599	up	5.2417e-07
	miR167c-3p	27.95	10.84	0.387835	-1.36648	down	7.6543e-05
	blu-miR24-5p	20.22	74.53	3.68595	1.88204	up	0.00011246
	miR6021a	44	121.96	2.77182	1.47083	up	0.00017281
	blu-miR29-3p	25.57	10.84	0.423934	-1.23809	down	0.00030919
	blu-miR14-5p	16.06	52.85	3.29078	1.71843	up	0.0030607
	miR7122c	7.73	32.52	4.20699	2.07279	up	0.0052272
	blu-miR15-5p	31.81	75.89	2.38573	1.25443	up	0.016981
	miR166a-5p	4.16	18.97	4.5601	2.18906	up	0.025329
	miR3627a	0	138.9	inf	inf	up	1.2047e-22
	miR169c	46.38	0	-inf	-inf	down	2.4739e-16
	blu-miR13-3p	0	86.73	inf	inf	up	1.0075e-14
	blu-miR1-5p	32.11	0	-inf	-inf	down	9.1055e-12
	miR156b-3p	30.33	0	-inf	-inf	down	3.397e-11
	blu-miR4-3p	26.76	0	-inf	-inf	down	4.7868e-10
	miR399a	20.22	0	-inf	-inf	down	6.2354e-08
	miR169g-5p	18.73	0	-inf	-inf	down	1.9017e-07
	miR397a-3p	17.24	0	-inf	-inf	down	5.8163e-07
	miR319a-5p	16.95	0	-inf	-inf	down	7.2326e-07
	blu-miR27-5p	16.65	0	-inf	-inf	down	9.0629e-07
	blu-miR6-3p	16.65	0	-inf	-inf	down	9.0629e-07
	blu-miR12-3p	0	28.46	inf	inf	up	9.3067e-06
	blu-miR18-3p	13.38	0	-inf	-inf	down	1.0707e-05
	blu-miR23-5p	13.38	0	-inf	-inf	down	1.0707e-05
	miR167c	12.78	0	-inf	-inf	down	1.6886e-05
	blu-miR3-5p	0	23.04	inf	inf	up	6.6544e-05
	miR172b	10.7	0	-inf	-inf	down	8.2553e-05
	miR482e-3p	10.7	0	-inf	-inf	down	8.2553e-05
	miR403b	10.11	0	-inf	-inf	down	0.00012983
	miR5300a	10.11	0	-inf	-inf	down	0.00012983
	miR395b	9.51	0	-inf	-inf	down	0.00020604
	miR403a	9.51	0	-inf	-inf	down	0.00020604
	miR156d	0	18.97	inf	inf	up	0.00029581
	miR393a-3p	8.92	0	-inf	-inf	down	0.00032499
	miR396d-3p	0	17.62	inf	inf	up	0.00048703
	miR390b	8.32	0	-inf	-inf	down	0.00051752
	miR390a-3p	7.43	0	-inf	-inf	down	0.0010359
	blu-miR9-5p	7.14	0	-inf	-inf	down	0.0013002
	blu-miR30-3p	6.84	0	-inf	-inf	down	0.0016459
	miR9470a-3p	6.54	0	-inf	-inf	down	0.002085
	miR156i	6.24	0	-inf	-inf	down	0.0026434
	miR6020a	5.95	0	-inf	-inf	down	0.0033276
	blu-miR10-5p	5.95	0	-inf	-inf	down	0.0033276
	miR827a-3p	0	12.2	inf	inf	up	0.0037056
	miR6019a	5.35	0	-inf	-inf	down	0.005373
	miR172a-5p	5.35	0	-inf	-inf	down	0.005373
	miR394b	5.35	0	-inf	-inf	down	0.005373
	miR399a-5p	5.35	0	-inf	-inf	down	0.005373
	miR166d-5p	0	10.84	inf	inf	up	0.0062257
	miR156f	4.76	0	-inf	-inf	down	0.0086447
	miR1432a	0	9.49	inf	inf	up	0.010478
	miR160b	4.16	0	-inf	-inf	down	0.014099
	miR2111a	4.16	0	-inf	-inf	down	0.014099
	blu-miR3-3p	4.16	0	-inf	-inf	down	0.014099
	blu-miR11-3p	4.16	0	-inf	-inf	down	0.014099
	blu-miR10-3p	3.57	0	-inf	-inf	down	0.022966
	miR167b-3p	2.68	0	-inf	-inf	down	0.048808
