# Supplementary material for: Identification of Nitrogen Starvation-Responsive miRNAs to Reveal the miRNA-Mediated Regulatory Network in Betula luminifera
Source: Front Genet. 2022 Aug 17;13:957505. doi: 10.3389/fgene.2022.957505 (PMC9428261; doi:10.3389/fgene.2022.957505)
Supplement: Supplementary file 5 [file Table1.XLSX]

## Sheet: Sheet1
Table S1 Primers of qRT-PCR
Gene name	F	R
BlRPL39	ATGCCGTCGCACAAGACCTT	CCAGGCTCATCCACCTTAGAAC
BlNRT2.5	AGGGATAGCATCAGTCACAGGG	AACGCACGAGGAGAAAAGAGG
BlNRT2.7	TCCGACCTTTCTCAATAGCCC	GAGGGATGGAGAAGGTGGAGA
U6	TCGGGGACATCCGATAAAATTGGAA	GGACCATTTCTCGATTTATGCGTGTCA
miR156a	TGACAGAAGAGAGTGAGCAC	Provided by Takara(company secret)
miR164a	TGGAGAAGCAGGGCACGTGCA
miR166b-5p	GGAATGTTGTCTGGCTCG
miR167a	TGAAGCTGCCAGCATGATCTT
miR396a	TTCCACAGCTTTCTTGAACTG
miR398a	TGTGTTCTCAGGTCGCCCCTG
blu-miR1-3p	TGAGCCGGAACCAATATCACTC
blu-miR8-3p	TTTGCAGACGCACTTGAATCG
SPL13	ACGGATCATACCAAGGCATCGAC	AAACTGCCTTACCCTCCATTCT
NAC100	GAGATTGGGTTCTATTGGGAGT	TGGAGCAGTTTGAGCAGAGTAG
HHP1	CAAGTCTTTCATCCACCGCGAT	CATCACGTATCCAAGCGACTCC
TuDP	GCGCAAAGCCTCTAGTTAAAG	CCTCGTCGTCTCTTGCATAAT
NSP	AGATGGGACTAACATGGAAAGAC	TGAAATGGCCGAACTTGACGTA
FBX	CCTACCCTGATCTTTGCGTTC	TGGATACAACATGCCTTTCGT
